# Supplementary material for: A circRNA signature predicts postoperative recurrence in stage II/III colon cancer
Source: EMBO Mol Med. 2019 Sep 2;11(10):e10168. doi: 10.15252/emmm.201810168 (PMC6783650; doi:10.15252/emmm.201810168)
Supplement: Supplementary file 4 — Source Data for Figure 2 [file EMMM-11-e10168-s003.xlsx]

## Sheet: Tumor vs Normal
cirBase_ID (hsa_circ_) /Novel ID (defined by rank number, unannotated in circBase, start with "circRNA")	BSJ(hg19)	location	Gene symbol	strand	length	logFC(tumor/normal)	AveExpr	t	P.Value	adj.P.Val	B	ID	Selected for QRCR
hsa_circ_0001730	chr7:100410369:100410830	exon	NM_004444;EPHB4	-	362	24.8539	25.1296	4.02189	0.000258911	0.0103678	0.324198	circRNA17498	Yes
hsa_circ_0016600	chr1:225140372:225161855	UTR5_exon	NM_001373;DNAH14	+	173	19.6674	15.8474	4.46981	6.65e-05	0.00541561	1.44177	circRNA1045	Yes
hsa_circ_0016601	chr1:225140372:225195246	UTR5_exon	NM_001373;DNAH14	+	242	18.4062	12.0531	4.89269	1.79e-05	0.00267953	2.51882	circRNA1046	Yes
hsa_circ_0001944	chrX:130883334:130928494	UTR5	NR_026975;FIRRE	-	296	17.1098	8.7429	2.65482	0.0114581	0.100349	-2.76703	circRNA20409	Yes
hsa_circ_0000494	chr13:76134889:76143643	UTR5_exon	NM_001270952;UCHL3	+	177	16.4178	21.6727	3.29135	0.00213362	0.0344394	-1.4064	circRNA6017	Yes
hsa_circ_0004770	chr20:50290692:50307358	exon	NM_006045;ATP9A	-	242	15.8545	13.4614	4.3328	0.000101175	0.00644148	1.09673	circRNA12413	Yes
hsa_circ_0001663	chr6:159004986:159010814	exon	NM_020823;TMEM181	+	202	15.0831	20.0565	4.53924	5.37e-05	0.00518552	1.61748	circRNA16887	Yes
hsa_circ_0000448	chr12:120592774:120593523	exon	NM_006836;GCN1	-	199	14.0685	18.9261	2.69856	0.0102669	0.0928199	-2.67919	circRNA4592	Yes
hsa_circ_0000478	chr13:42439872:42442613	exon	NM_015058;VWA8	-	210	13.4087	17.2864	2.84575	0.00704957	0.0695359	-2.377	circRNA5809	Yes
hsa_circ_0030632	chr13:96636058:96651561	exon	NM_020121;UGGT2	-	158	12.3044	13.3737	5.12405	8.62e-06	0.00181146	3.11288	circRNA6089	Yes
hsa_circ_0001098	chr2:215632206:215646233	exon	NM_000465;BARD1	-	1123	12.2583	11.9579	4.46715	6.7e-05	0.00541561	1.43505	circRNA11036	Yes
hsa_circ_0057123	chr2:174223440:174224219	exon	NM_031942;CDCA7	+	363	11.1325	10.5181	3.38026	0.00166548	0.0309662	-1.20392	circRNA10695	Yes
hsa_circ_0004887	chr20:54956489:54959380	exon	NM_198433;AURKA	-	194	10.7464	10.2847	4.5098	5.88e-05	0.00518552	1.5429	circRNA12427	Yes
hsa_circ_0000043	chr1:31465237:31468067	exon	NM_001020658;PUM1	-	438	10.096	16.6161	2.23256	0.0314379	0.174738	-3.56385	circRNA1440	Yes
hsa_circ_0007365	chr20:36685934:36694658	exon	NM_021215;RPRD1B	+	289	10.0622	14.4308	2.9851	0.00489411	0.0555812	-2.08201	circRNA12255	Yes
hsa_circ_0079534	chr7:20193816:20201493	exon_UTR3	NM_182762;MACC1	-	312	9.98625	6.16685	4.34047	9.88e-05	0.00644148	1.11599	circRNA17951	Yes
hsa_circ_0006151	chr10:70227880:70229920	exon	NM_001080449;DNA2	-	367	9.756	15.8567	3.53512	0.00107486	0.0245466	-0.845237	circRNA2993	Yes
hsa_circ_0005092	chr11:9451221:9452550	exon	NM_006391;IPO7	+	290	9.67131	10.6556	3.45457	0.00135118	0.0281073	-1.03273	circRNA4279	Yes
hsa_circ_0040809	chr16:88008654:88017865	UTR5_exon	NM_001173543;BANP	+	314	9.41378	16.6165	2.88737	0.00632721	0.0664673	-2.28976	circRNA8417	Yes
hsa_circ_0001146	chr20:34241450:34246936	exon_UTR3	NM_006047;RBM12	-	467	9.38533	9.31623	4.28268	0.000117878	0.0068795	0.971153	circRNA12193	Yes
hsa_circ_0059482	chr20:16351231:16362392	exon	NM_024704;KIF16B	-	105	9.37202	6.77145	3.54177	0.00105466	0.02435	-0.829681	circRNA12042	Yes
hsa_circ_0002274	chr1:211952260:211966532	exon	NM_014873;LPGAT1	-	246	9.00655	12.1397	3.38059	0.00166394	0.0309662	-1.20316	circRNA921	Yes
hsa_circ_0003500	chr9:115030329:115060196	exon	NM_001244898;PTBP3	-	223	8.84418	5.84173	6.3714	1.63e-07	0.000114396	6.30347	circRNA19479	Yes
hsa_circ_0073762	chr5:127466759:127477673	UTR5	NR_046207;SLC12A2	+	292	8.61042	7.72582	2.48485	0.0173954	0.126462	-3.09927	circRNA15530	Yes
hsa_circ_0005325	chr19:34921481:34925873	exon	NM_005499;UBA2	+	185	8.59067	23.5875	2.27181	0.0287383	0.16497	-3.49394	circRNA9984	Yes
hsa_circ_0008309	chr2:225400245:225422573	exon	NM_003590;CUL3	-	312	8.50173	13.1687	3.23933	0.00246308	0.0364431	-1.52361	circRNA11083	Yes
hsa_circ_0078607	chr6:160819011:160831878	exon	NM_021977;SLC22A3	+	222	8.40824	4.76253	4.96315	1.43e-05	0.00250587	2.69951	circRNA16905	Yes
hsa_circ_0003456	chr20:60714131:60716000	exon	NM_002792;PSMA7	-	250	8.3208	12.0299	3.02786	0.00436827	0.0522842	-1.98985	circRNA12460	Yes
hsa_circ_0003221	chr8:141856359:141900868	exon_UTR3	NM_001199649;PTK2	-	290	8.23558	15.671	2.90467	0.00604785	0.063979	-2.25329	circRNA18812	Yes
hsa_circ_0000825	chr18:8718422:8720494	UTR5_exon	NM_015210;MTCL1	+	384	8.19397	9.91761	2.18495	0.0350145	0.188147	-3.64744	circRNA9716	Yes
hsa_circ_0008777	chr20:54956489:54961589	exon	NM_198433;AURKA	-	416	8.15565	6.10512	4.50723	5.92e-05	0.00518552	1.5364	circRNA12428	Yes
hsa_circ_0001159	chr20:40161689:40179999	exon_UTR3	NM_032221;CHD6	-	577	8.12451	16.4974	2.38948	0.0218445	0.142413	-3.27905	circRNA12278	Yes
hsa_circ_0008039	chr7:716866:751164	exon_UTR3	NM_001164761;PRKAR1B	-	291	8.07255	8.16474	3.02159	0.00444198	0.0527265	-2.00342	circRNA18273	Yes
hsa_circ_0000620	chr15:67524152:67529158	exon_UTR3	NM_001271886;AAGAB	-	275	7.97349	16.1913	3.37107	0.0017089	0.0311356	-1.22497	circRNA7425	Yes
hsa_circ_0008192	chr9:115024715:115060196	exon	NM_001244898;PTBP3	-	241	7.89865	5.63829	5.79451	1.03e-06	0.000535274	4.83644	circRNA19477	Yes
hsa_circ_0001615	chr6:79752560:79770535	exon	NM_017934;PHIP	-	312	7.89067	14.4017	2.32059	0.0256731	0.153443	-3.40581	circRNA17361	Yes
hsa_circ_0001700	chr7:43679048:43680248	UTR5	NR_047701;COA1	-	310	7.42172	15.0057	2.13213	0.0394006	0.204397	-3.73858	circRNA18138	Yes
hsa_circ_0000816	chr17:80521230:80526077	exon	NM_004514;FOXK2	+	343	7.25779	12.1198	3.59865	0.000896089	0.0217346	-0.69603	circRNA9276	Yes
hsa_circ_0000417	chr12:69644909:69656342	exon_UTR3	NM_001300947;CPSF6	+	400	7.13225	12.037	2.37938	0.0223715	0.1433	-3.2978	circRNA5280	Yes
hsa_circ_0002544	chr9:126519982:126641300	exon	NM_020946;DENND1A	-	191	7.05376	15.8912	2.41465	0.0205799	0.136075	-3.23209	circRNA19559	Yes
hsa_circ_0003298	chr20:21346059:21349228	exon	NM_012255;XRN2	+	197	6.96534	11.0881	2.42531	0.0200645	0.135114	-3.21209	circRNA12086	Yes
hsa_circ_0006646	chr8:141889570:141900868	exon_UTR3	NM_001199649;PTK2	-	394	6.86067	10.4382	3.13756	0.00325224	0.0438011	-1.7501	circRNA18818	Yes
hsa_circ_0004029	chr2:106761646:106782539	exon	NM_001253875;UXS1	-	209	6.81744	12.9654	3.02687	0.00437983	0.0522842	-1.99199	circRNA10291	Yes
hsa_circ_0001006	chr2:55209651:55214834	exon	NM_020532;RTN4	-	347	6.74968	14.6412	2.32345	0.0255029	0.153443	-3.4006	circRNA11611	Yes
hsa_circ_0003247	chr1:155408118:155429689	exon	NM_018489;ASH1L	-	844	6.61135	20.5548	2.41965	0.0203364	0.136075	-3.22271	circRNA364	Yes
hsa_circ_0001361	chr3:171830242:171851336	UTR5_exon	NM_022763;FNDC3B	+	215	6.48812	6.06201	2.25464	0.0298925	0.168376	-3.52463	circRNA13616	Yes
hsa_circ_0019079	chr10:91511103:91522592	exon	NM_001284259;KIF20B	+	324	6.42549	7.07404	3.62693	0.000826059	0.0211652	-0.629251	circRNA3213	Yes
hsa_circ_0002215	chr13:47297356:47308133	exon	NM_001164211;LRCH1	+	188	6.32377	10.7918	2.24426	0.0306107	0.171329	-3.54312	circRNA5887	Yes
hsa_circ_0082096	chr7:127013396:127017383	exon	NM_176814;ZNF800	-	1837	6.23708	5.55267	4.39117	8.46e-05	0.00573583	1.24342	circRNA17662	Yes
hsa_circ_0004127	chr1:115005726:115007010	exon	NM_015906;TRIM33	-	252	6.20598	12.4836	3.23286	0.00250728	0.0368377	-1.53812	circRNA168	Yes
hsa_circ_0074362	chr5:142264863:142311690	exon	NM_015071;ARHGAP26	+	181	6.17802	7.33186	3.36895	0.00171905	0.0311356	-1.22982	circRNA15703	Yes
hsa_circ_0085465	chr8:124349865:124351686	exon	NM_014109;ATAD2	-	333	6.14952	7.5182	3.87292	0.000403008	0.0136049	-0.0396294	circRNA18691	Yes
hsa_circ_0000504	chr13:113170754:113181798	exon	NM_006322;TUBGCP3	-	247	6.12382	9.01465	3.33417	0.00189432	0.0327036	-1.3092	circRNA5546	Yes
hsa_circ_0047270	chr18:21644104:21663045	exon	NM_001135993;TTC39C	+	218	6.02751	12.305	2.17183	0.0360618	0.191328	-3.67024	circRNA9408	Yes
hsa_circ_0004711	chr13:42385361:42393522	exon	NM_015058;VWA8	-	285	5.94173	9.60817	3.20145	0.00273281	0.0387948	-1.60836	circRNA5803	Yes
hsa_circ_0005576	chr1:22404922:22413359	UTR5_exon	NM_001039802;CDC42	+	353	5.91029	6.02261	3.12998	0.00331972	0.0438663	-1.76681	circRNA1009	Yes
hsa_circ_0005542	chr2:45773871:45780869	exon	NM_018079;SRBD1	-	216	5.87659	8.73732	3.25486	0.00235993	0.0359506	-1.4887	circRNA11540	Yes
hsa_circ_0072688	chr5:64747302:64769779	exon_UTR3	NM_197941;ADAMTS6	-	522	5.72991	5.37544	3.68119	0.000706164	0.0192682	-0.500509	circRNA16184	Yes
hsa_circ_0008114	chr17:77073512:77073946	exon	NM_001042573;ENGASE	+	270	5.72586	11.7861	2.82451	0.00744723	0.0719334	-2.42122	circRNA9243	Yes
hsa_circ_0002980	chr7:141336760:141349133	exon	NM_018238;AGK	+	129	5.71113	9.81058	2.77936	0.00836291	0.0791462	-2.51455	circRNA17805	Yes
hsa_circ_0026228	chr12:50821545:50835426	exon	NM_052879;LARP4	+	202	5.70314	12.4257	3.21145	0.002659	0.0380038	-1.58604	circRNA5104	Yes
hsa_circ_0005598	chr19:58904343:58904854	exon	NM_001009;RPS5	+	339	5.5929	5.71832	3.3918	0.00161249	0.0309662	-1.17746	circRNA10218	Yes
hsa_circ_0018104	chr10:32197099:32197854	exon	NM_018287;ARHGAP12	-	1510	26.2516	29.9694	6.59143	8.12e-08	8.53e-05	6.8555	circRNA2761	No
hsa_circ_0001821	chr8:128902835:128903244	UTR5	NR_003367;PVT1	+	742	21.4224	15.8037	4.20171	0.000150731	0.00754014	0.769053	circRNA18718	No
hsa_circ_0000467	chr13:21742127:21742538	exon	NM_145061;SKA3	-	824	15.6405	15.7494	6.80283	4.16e-08	8.53e-05	7.38095	circRNA5626	No
circRNA20297	chrX:100117160:100118584	exon	NM_007052;NOX1	-	244	11.5548	8.05021	3.28629	0.00216373	0.0344394	-1.41784	circRNA20297	No
circRNA6022	chr13:76195899:76301234	antisense	NM_005358;LMO7	+	114	10.6389	12.9446	3.57111	0.000969761	0.0226385	-0.76085	circRNA6022	No
hsa_circ_0008278	chr2:120885264:120932580	exon_UTR3	NM_020909;EPB41L5	+	4445	10.1651	12.25	2.77039	0.00855675	0.0806176	-2.53297	circRNA10399	No
circRNA15390	chr4:91229395:91234198	UTR5_exon	NM_001145065;CCSER1	+	1550	8.70626	10.0031	3.25097	0.0023854	0.0359506	-1.49747	circRNA15390	No
circRNA6076	chr13:96409898:96416207	exon	NM_006260;DNAJC3	+	274	8.07162	22.8107	2.90391	0.00605988	0.063979	-2.25489	circRNA6076	No
circRNA18100	chr7:35050080:35058208	exon	NM_015283;DPY19L1	-	119	8.06693	12.6697	2.84857	0.00699824	0.0693552	-2.3711	circRNA18100	No
hsa_circ_0003910	chr3:3819409|3830758	intergenic		-	0	7.93119	13.5007	2.94065	0.00550335	0.0599096	-2.177	circRNA14058	No
circRNA19137	chr8:61707545:61714152	exon	NM_017780;CHD7	+	208	7.60046	12.5583	2.65464	0.011463	0.100349	-2.76738	circRNA19137	No
circRNA5823	chr13:42860122:42882745	UTR5_exon	NM_016248;AKAP11	+	206	7.37119	4.94845	3.06319	0.00397445	0.0494101	-1.91315	circRNA5823	No
circRNA6023	chr13:76195899:76335174	antisense	NM_005358;LMO7	+	151	7.26675	5.96673	4.30406	0.000110448	0.00664419	1.02467	circRNA6023	No
hsa_circ_0000268	chr10:126631026:126631876	exon	NM_017580;ZRANB1	+	2370	7.0392	11.6943	2.85704	0.00684634	0.068496	-2.35341	circRNA2503	No
hsa_circ_0082002	chr7:116339125:116340338	exon	NM_001127500;MET	+	2428	6.86101	4.18398	4.24984	0.000130261	0.00709032	0.889044	circRNA17620	No
hsa_circ_0005615	chr16:68155890:68157024	exon	NM_004555;NFATC3	+	2270	6.84472	18.1884	2.49356	0.0170332	0.125567	-3.08261	circRNA8225	No
hsa_circ_0079929	chr7:40027198:40027857	exon	NM_003718;CDK13	+	1320	6.69767	8.58876	4.26526	0.000124295	0.00705796	0.927581	circRNA18127	No
hsa_circ_0004420	chr2:85097349:85097909	exon	NM_001307978;TRABD2A	-	1122	6.25077	11.4501	2.82183	0.0074989	0.0719415	-2.42679	circRNA11866	No
circRNA18750	chr8:133634857:133673873	UTR5	NR_073525;LRRC6	-	246	6.21908	5.77827	5.14063	8.18e-06	0.00181146	3.1555	circRNA18750	No
hsa_circ_0001707	chr7:48541722|48542148	intron		+	0	6.12032	3.67813	2.15885	0.0371248	0.195487	-3.69269	circRNA18162	No
hsa_circ_0085173	chr8:102570647:102571040	exon	NM_024915;GRHL2	+	788	6.10288	8.55962	3.22864	0.0025365	0.0370082	-1.54757	circRNA18580	No
circRNA15857	chr5:16779654:16783578	exon	NM_012334;MYO10	-	239	5.87304	10.515	2.68527	0.0106162	0.0949131	-2.70598	circRNA15857	No
hsa_circ_0001675	chr7:7273934:7283381	exon_UTR3	NM_020156;C1GALT1	+	905	5.81079	4.87097	4.9289	1.59e-05	0.00257576	2.61166	circRNA18282	No
hsa_circ_0001826	chr8:141357856:141370292	exon_intron	NM_031466;TRAPPC9	-	288	5.59579	7.61713	3.60159	0.000888538	0.0217346	-0.689086	circRNA18771	No
circRNA15117	chr4:48371866:48385801	exon	NM_020846;SLAIN2	+	287	5.58343	12.6242	2.3248	0.025423	0.153443	-3.39815	circRNA15117	No
hsa_circ_0003764	chr7:77214860:77230123	exon	NM_002835;PTPN12	+	182	5.56507	11.8601	3.11637	0.00344427	0.0452269	-1.79677	circRNA18377	No
hsa_circ_0001566	chr5:179688684:179707608	exon_UTR3	NM_139069;MAPK9	-	308	5.49012	13.7911	2.17344	0.0359315	0.191119	-3.66744	circRNA15979	No
hsa_circ_0003511	chr7:156549087:156619438	exon	NM_022458;LMBR1	-	213	5.44406	5.29514	4.05385	0.000235302	0.0098874	0.402826	circRNA17876	No
hsa_circ_0004994	chr20:33954360:33971936	exon	NM_018244;UQCC1	-	154	5.37062	8.47556	2.5468	0.014965	0.117319	-2.97989	circRNA12185	No
hsa_circ_0003458	chr9:115013209:115060196	exon	NM_001244898;PTBP3	-	251	5.34832	4.58468	5.72651	1.27e-06	0.000535274	4.66213	circRNA19475	No
hsa_circ_0007259	chr13:45725822:45781640	exon	NM_004128;GTF2F2	+	227	5.32126	4.27184	4.51071	5.86e-05	0.00518552	1.5452	circRNA5848	No
circRNA11561	chr2:47600602:47602438	exon	NM_002354;EPCAM	+	174	5.21217	6.00661	3.38305	0.00165251	0.0309662	-1.19752	circRNA11561	No
hsa_circ_0029853	chr13:28830429:28855516	exon	NM_175854;PAN3	+	313	5.15773	5.33705	2.40043	0.021286	0.139321	-3.25867	circRNA5712	No
hsa_circ_0007693	chr1:44773982:44804994	exon	NM_024066;ERI3	-	370	5.13207	6.10236	2.56306	0.0143807	0.1143	-2.94822	circRNA1626	No
circRNA19887	chr9:33960824:33989124	exon	NM_018449;UBAP2	-	207	4.99314	4.73463	4.11572	0.000195411	0.00901402	0.55559	circRNA19887	No
hsa_circ_0006987	chr19:34921481:34929671	exon	NM_005499;UBA2	+	206	4.93191	10.8577	2.86955	0.00662762	0.0672687	-2.32721	circRNA9985	No
hsa_circ_0002454	chr1:65830318:65831879	exon	NM_001256864;DNAJC6	+	300	4.92783	8.63665	2.45033	0.0189003	0.131974	-3.1649	circRNA1900	No
circRNA6088	chr13:96622366:96651561	exon	NM_020121;UGGT2	-	248	4.82612	4.16227	3.85201	0.000428644	0.0140716	-0.0903271	circRNA6088	No
hsa_circ_0018992	chr10:86130770:86133571	UTR5_exon	NM_018999;CCSER2	+	1653	4.81941	7.05923	3.1846	0.00286155	0.0395534	-1.64587	circRNA3156	No
hsa_circ_0006801	chr3:149613260:149639014	exon	NM_007282;RNF13	+	182	4.80929	8.44939	3.32745	0.00193015	0.0327036	-1.32452	circRNA13466	No
hsa_circ_0001068	chr2:135010666:135012215	UTR5_exon	NM_002410;MGAT5	+	772	4.79825	12.5714	2.1412	0.0386145	0.201313	-3.72305	circRNA10441	No
hsa_circ_0055945	chr2:106739426:106782539	exon_UTR3	NM_001253875;UXS1	-	150	4.75591	4.92663	4.44519	7.17e-05	0.00557945	1.37959	circRNA10287	No
hsa_circ_0007026	chr20:45891032:45905539	exon	NM_001281773;ZMYND8	-	623	4.75229	5.26311	2.50266	0.0166621	0.124138	-3.06515	circRNA12326	No
circRNA17286	chr6:71136142:71162274	UTR5_exon	NM_001162529;FAM135A	+	174	4.72953	5.11492	3.0586	0.00402363	0.0494366	-1.92313	circRNA17286	No
hsa_circ_0002664	chr13:100953714:100962162	exon	NM_000282;PCCA	+	220	4.62356	6.33711	2.54045	0.0151988	0.117399	-2.99221	circRNA5493	No
hsa_circ_0029827	chr13:28155434:28155940	exon	NM_153371;LNX2	-	1014	4.57649	3.11204	3.96991	0.000302329	0.011549	0.196709	circRNA5697	No
hsa_circ_0007761	chr3:63898264:63898901	UTR5_exon	NM_000333;ATXN7	+	405	4.5707	10.7464	2.45509	0.0186862	0.131873	-3.1559	circRNA14328	No
hsa_circ_0005245	chr17:80858527:80869665	exon	NM_005993;TBCD	+	113	4.55344	6.66068	3.18477	0.00286022	0.0395534	-1.6455	circRNA9292	No
circRNA15746	chr5:145144494:145202697	UTR5_exon	NM_138492;PRELID2	-	128	4.52032	6.29092	2.38686	0.0219801	0.142413	-3.28392	circRNA15746	No
hsa_circ_0003267	chr6:84108086:84117620	exon	NM_002395;ME1	-	284	4.50209	4.41224	2.87053	0.00661077	0.0672687	-2.32516	circRNA17391	No
hsa_circ_0067323	chr3:129546646:129551669	exon_UTR3	NM_001017395;TMCC1	-	759	4.43756	4.93017	4.07376	0.00022167	0.00952109	0.451905	circRNA13294	No
hsa_circ_0003855	chr12:12672796:12674397	exon_UTR3	NM_030640;DUSP16	-	732	4.41025	5.80643	3.38916	0.00162448	0.0309662	-1.18352	circRNA4737	No
circRNA12246	chr20:35693827:35696589	exon	NM_002895;RBL1	-	251	4.40878	4.84603	3.1672	0.00300061	0.0412044	-1.68453	circRNA12246	No
circRNA6016	chr13:76134888:76141448	UTR5_exon	NM_001270952;UCHL3	+	215	4.38404	5.47667	2.34284	0.0243754	0.150996	-3.36517	circRNA6016	No
circRNA1962	chr1:78097535:78107340	exon_UTR3	NM_015534;ZZZ3	-	1690	4.33249	5.68232	2.88239	0.00640996	0.0667735	-2.30026	circRNA1962	No
circRNA964	chr1:214169812:214185058	UTR5_exon	NM_001270616;PROX1	+	1987	4.31163	2.49057	4.70302	3.23e-05	0.00452315	2.0339	circRNA964	No
hsa_circ_0001580	chr6:18160114:18166609	UTR5_exon	NM_153042;KDM1B	+	212	4.30989	6.07099	3.32876	0.0019231	0.0327036	-1.32153	circRNA16982	No
hsa_circ_0004405	chr5:74130251:74137504	exon_UTR3	NM_015566;FAM169A	-	307	4.30458	3.08073	2.74663	0.0090907	0.0834042	-2.5816	circRNA16297	No
hsa_circ_0006877	chr19:11230768:11231198	exon	NM_000527;LDLR	+	295	4.29148	4.86832	4.23433	0.000136539	0.00717172	0.85035	circRNA9782	No
hsa_circ_0005050	chr2:61712903:61717911	exon	NM_003400;XPO1	-	330	4.24361	3.84604	3.8979	0.00037433	0.0131078	0.0210592	circRNA11686	No
hsa_circ_0015792	chr1:197611840:197621445	exon	NM_001195215;DENND1B	-	192	4.23482	5.30328	3.57772	0.000951577	0.0226385	-0.745322	circRNA764	No
hsa_circ_0059481	chr20:16336975:16362392	exon	NM_024704;KIF16B	-	177	4.2276	3.71367	2.99986	0.00470624	0.0541242	-2.05028	circRNA12041	No
hsa_circ_0004924	chr2:242343243:242357524	exon	NM_014808;FARP2	+	253	4.22579	3.60298	3.78306	0.000524847	0.0154609	-0.256745	circRNA11225	No
hsa_circ_0000044	chr1:31465237:31479949	exon	NM_001020658;PUM1	-	380	4.20884	5.6864	2.71506	0.00984813	0.0895711	-2.64581	circRNA1442	No
hsa_circ_0071653	chr5:619105:620376	exon	NM_018140;CEP72	+	321	4.20054	3.4128	3.39591	0.00159397	0.0309662	-1.16801	circRNA16165	No
hsa_circ_0003633	chr3:133894453:133914026	exon	NM_001005861;RYK	-	261	4.18987	6.87794	3.73154	0.000610053	0.0170896	-0.380348	circRNA13340	No
hsa_circ_0007843	chr11:128993341:129034322	exon	NM_001142685;ARHGAP32	-	194	4.18496	5.71817	3.133	0.00329267	0.0438663	-1.76015	circRNA3586	No
hsa_circ_0006859	chr5:73930509:73932323	exon	NM_001256574;ENC1	-	3630	4.15439	4.48779	3.59713	0.000900004	0.0217346	-0.699607	circRNA16290	No
hsa_circ_0004865	chr13:24796957:24798720	exon	NM_001286792;SPATA13	+	3528	4.11217	3.92073	4.01851	0.000261539	0.0103678	0.315891	circRNA5659	No
hsa_circ_0002926	chr19:5047487:5082515	exon	NM_015015;KDM4B	+	332	4.09822	6.9098	3.78411	0.000523226	0.0154609	-0.254203	circRNA10155	No
hsa_circ_0006702	chr9:95018962:95032265	exon	NM_013417;IARS	-	220	4.09706	4.24737	3.08045	0.00379446	0.048025	-1.8755	circRNA20206	No
hsa_circ_0076961	chr6:71185113:71212494	exon	NM_001162529;FAM135A	+	296	4.08337	5.20393	3.49005	0.00122199	0.0261979	-0.950392	circRNA17291	No
hsa_circ_0007221	chr10:75331179:75336119	exon_UTR3	NM_152586;USP54	-	257	4.06797	3.41854	5.2559	5.68e-06	0.00149246	3.45208	circRNA3098	No
hsa_circ_0019170	chr10:94653106:94659401	exon	NM_019053;EXOC6	+	218	4.05389	8.3732	2.14795	0.0380388	0.1993	-3.71146	circRNA3252	No
hsa_circ_0057041	chr2:172193963:172196064	exon	NM_024770;METTL8	-	421	4.0293	3.69574	3.28876	0.00214899	0.0344394	-1.41226	circRNA10662	No
hsa_circ_0008677	chr17:78022382:78024082	exon	NM_017950;CCDC40	+	399	4.02884	3.41687	3.86879	0.000407953	0.0136049	-0.0496561	circRNA9251	No
hsa_circ_0061776	chr21:42609440:42629253	exon	NM_012105;BACE2	+	386	3.99429	4.40935	3.38423	0.00164705	0.0309662	-1.19482	circRNA12661	No
hsa_circ_0005736	chr20:3925824:3955047	exon_UTR3	NM_001134338;RNF24	-	111	3.98774	5.30861	2.26576	0.0291404	0.165919	-3.50478	circRNA12267	No
hsa_circ_0008922	chr5:138614016:138614818	UTR5	NM_199189;MATR3	+	161	3.95781	5.34752	2.31129	0.0262341	0.154392	-3.42273	circRNA15663	No
hsa_circ_0007001	chr11:46515158:46529920	exon	NM_001267782;AMBRA1	-	281	3.94402	3.25608	4.11243	0.000197356	0.00901402	0.547445	circRNA3821	No
hsa_circ_0087243	chr9:79829245:79842401	exon	NM_033305;VPS13A	+	153	3.93903	9.37699	2.02519	0.049786	0.239909	-3.91784	circRNA20096	No
hsa_circ_0007203	chr3:196807922:196846401	exon	NM_001290983;DLG1	-	188	3.91884	3.4568	4.5349	5.44e-05	0.00518552	1.60648	circRNA13875	No
hsa_circ_0001833	chr8:145245687:145255444	exon	NM_032450;MROH1	+	266	3.91161	2.16473	5.36135	4.07e-06	0.00122108	3.72349	circRNA18831	No
hsa_circ_0007592	chr9:4860125:4860901	exon	NM_005772;RCL1	+	1906	3.88838	6.65848	2.9913	0.0048144	0.0549731	-2.0687	circRNA19983	No
hsa_circ_0089972	chrX:17121841:17157084	exon	NM_004726;REPS2	+	168	3.85579	8.29095	2.60174	0.013074	0.108257	-2.87236	circRNA20490	No
hsa_circ_0071616	chr4:187584453:187630999	exon_UTR3	NM_005245;FAT1	-	3598	3.85303	2.83695	4.17931	0.000161299	0.00788114	0.713339	circRNA14905	No
circRNA19381	chr9:103082547:103111654	exon_UTR3	NM_017746;TEX10	-	323	3.83014	2.72609	4.52006	5.69e-05	0.00518552	1.56888	circRNA19381	No
hsa_circ_0003979	chr18:13681604:13682104	exon	NM_001098801;FAM210A	-	1002	3.82553	6.96669	2.96028	0.00522603	0.0577889	-2.13516	circRNA9346	No
hsa_circ_0001060	chr2:106774514:106782539	exon	NM_001253875;UXS1	-	89	3.8058	7.15109	2.95592	0.00528641	0.0581505	-2.14446	circRNA10293	No
hsa_circ_0002076	chr2:110321943:110350696	exon	NM_144710;SEPT10	-	238	3.80554	7.32428	2.51421	0.0162018	0.121571	-3.04294	circRNA10325	No
hsa_circ_0001747	chr7:131071879:131084192	exon	NM_001145354;MKLN1	+	336	3.76418	8.38673	2.37942	0.0223696	0.1433	-3.29774	circRNA17715	No
hsa_circ_0069152	chr4:7870349:7873807	exon_UTR3	NM_001134647;AFAP1	-	227	3.75371	3.80926	3.21644	0.00262284	0.0377437	-1.57487	circRNA15306	No
hsa_circ_0001911	chrX:14861782:14877456	exon	NM_001018113;FANCB	-	728	3.74818	2.96336	3.61361	0.000858352	0.021469	-0.660724	circRNA20441	No
hsa_circ_0008694	chr20:50329505:50346517	exon	NM_006045;ATP9A	-	254	3.72144	2.3492	3.79506	0.000506719	0.0154292	-0.227859	circRNA12417	No
hsa_circ_0009035	chr12:50385781:50386438	exon	NM_001126103;RACGAP1	-	242	3.69312	3.5972	3.65384	0.000764317	0.0205876	-0.565484	circRNA5092	No
hsa_circ_0008230	chr13:41826781:41835051	exon_UTR3	NM_004294;MTRF1	-	531	3.69	5.70678	2.97636	0.00500865	0.0560994	-2.10075	circRNA5788	No
hsa_circ_0001460	chr4:178274462:178281831	exon	NM_018248;NEIL3	+	596	3.68681	8.7935	2.27493	0.0285327	0.164435	-3.48834	circRNA14862	No
circRNA2084	chr1:91403042:91447927	exon_UTR3	NM_201269;ZNF644	-	667	3.68486	5.51111	3.27904	0.00220756	0.034546	-1.43422	circRNA2084	No
hsa_circ_0018996	chr10:86177527:86237420	exon	NM_018999;CCSER2	+	181	3.66575	4.04975	2.84179	0.00712227	0.0699247	-2.38527	circRNA3161	No
hsa_circ_0008806	chr22:42204879:42209826	UTR5_exon	NM_024821;CCDC134	+	191	3.65611	5.47725	3.04553	0.00416694	0.0506055	-1.95155	circRNA12981	No
hsa_circ_0006010	chr7:32672155:32678977	UTR5	NR_036680;DPY19L1P1	-	170	3.62147	2.97772	4.24643	0.000131615	0.00709032	0.880547	circRNA18061	No
hsa_circ_0009158	chr8:62546242:62566219	exon	NM_004318;ASPH	-	138	3.61245	3.57577	3.11236	0.00348185	0.0452269	-1.8056	circRNA19151	No
circRNA20710	chrX:84600866:84622771	exon	NM_024921;POF1B	-	258	3.5317	3.97246	2.54712	0.0149531	0.117319	-2.97926	circRNA20710	No
hsa_circ_0078617	chr6:161455291:161471011	UTR5	NM_001291958;MAP3K4	+	1555	3.52431	6.81805	2.58571	0.0136017	0.110078	-2.90389	circRNA16908	No
hsa_circ_0081844	chr7:105103068:105108910	exon	NM_019042;PUS7	-	257	3.49201	3.96935	2.91445	0.0058951	0.0631919	-2.23261	circRNA17571	No
hsa_circ_0005630	chr8:37727938:37735069	exon	NM_001002814;RAB11FIP1	-	552	3.45268	8.257	2.44703	0.0190506	0.132063	-3.17116	circRNA18967	No
circRNA12045	chr20:16474936:16496309	exon	NM_024704;KIF16B	-	177	3.43176	3.49904	3.09421	0.00365655	0.0468439	-1.8454	circRNA12045	No
hsa_circ_0006163	chr3:113207792:113225452	exon	NM_144718;SPICE1	-	218	3.4237	7.26053	2.31879	0.0257807	0.153443	-3.40909	circRNA13113	No
hsa_circ_0008345	chr8:141828376:141874498	exon	NM_001199649;PTK2	-	166	3.4046	3.99379	3.13167	0.00330461	0.0438663	-1.7631	circRNA18803	No
hsa_circ_0016599	chr1:225140372:225156576	UTR5_exon	NM_001373;DNAH14	+	226	3.39078	1.94325	3.64739	0.000778695	0.0207093	-0.580784	circRNA1044	No
hsa_circ_0005594	chr7:138951079:138957186	exon	NM_173569;UBN2	+	190	3.34789	7.02676	2.33067	0.0250779	0.153443	-3.38744	circRNA17749	No
hsa_circ_0001865	chr9:86292642:86293514	exon	NM_013438;UBQLN1	-	394	3.33248	9.73289	2.49755	0.0168696	0.12524	-3.07496	circRNA20128	No
hsa_circ_0046999	chr18:12999420:13042333	UTR5_exon	NM_032142;CEP192	+	299	3.32389	5.36054	2.31879	0.0257808	0.153443	-3.40909	circRNA9324	No
hsa_circ_0003102	chr22:25771780:25777545	UTR3_exon	NM_001135772;LRP5L	-	393	3.32196	2.93241	3.62879	0.000821626	0.0211652	-0.624835	circRNA12811	No
hsa_circ_0003183	chr8:61496767:61504528	exon	NM_002865;RAB2A	+	195	3.31795	5.32596	2.79636	0.00800651	0.0764621	-2.47952	circRNA19130	No
hsa_circ_0003113	chr3:133876965:133914026	UTR5_exon	NM_001005861;RYK	-	1232	3.30745	3.95518	3.83544	0.000450065	0.0145475	-0.130412	circRNA13337	No
hsa_circ_0006916	chr5:78734833:78752841	exon	NM_004272;HOMER1	-	297	3.30162	6.632	2.26661	0.0290835	0.165919	-3.50325	circRNA16341	No
hsa_circ_0004085	chr1:23107914:23111569	exon	NM_004442;EPHB2	+	750	3.29931	2.54525	2.41965	0.0203368	0.136075	-3.22272	circRNA1093	No
hsa_circ_0006341	chr20:50273477:50307358	exon	NM_006045;ATP9A	-	294	3.27666	2.60588	4.64683	3.85e-05	0.00478892	1.89075	circRNA12407	No
circRNA11521	chr2:44200746:44209573	exon	NM_133259;LRPPRC	-	305	3.25864	3.34844	4.08101	0.000216901	0.00952109	0.469791	circRNA11521	No
hsa_circ_0006814	chr9:138758302:138774924	exon	NM_015447;CAMSAP1	-	344	3.24336	4.35622	3.86939	0.000407227	0.0136049	-0.0481909	circRNA19661	No
hsa_circ_0001977	chr20:17928130:17937681	exon	NM_014426;SNX5	-	265	3.23846	3.47471	3.50809	0.00116092	0.0256746	-0.908375	circRNA12047	No
hsa_circ_0037158	chr16:354304:364683	exon	NM_003502;AXIN1	-	279	3.21275	3.70573	2.91174	0.00593707	0.0633187	-2.23835	circRNA8033	No
hsa_circ_0057551	chr2:196544756:196548630	UTR5_exon	NM_001127257;SLC39A10	+	1227	3.19797	3.26794	2.31562	0.0259713	0.15414	-3.41485	circRNA10806	No
hsa_circ_0001362	chr3:171965323:172003774	exon	NM_022763;FNDC3B	+	303	3.19444	5.62706	2.43758	0.0194857	0.132063	-3.18899	circRNA13626	No
hsa_circ_0000153	chr1:167734820:167745403	exon	NM_003953;MPZL1	+	270	3.18998	3.70448	2.97351	0.00504654	0.0560994	-2.10685	circRNA508	No
hsa_circ_0002642	chr2:174819601:174820960	exon	NM_003111;SP3	-	2720	3.18737	6.67728	2.97532	0.00502249	0.0560994	-2.10299	circRNA10699	No
hsa_circ_0004338	chr9:138741983:138774924	exon	NM_015447;CAMSAP1	-	360	3.15602	4.09819	3.9742	0.000298493	0.011549	0.207208	circRNA19659	No
hsa_circ_0008759	chr3:127980971:127983624	exon	NM_021937;EEFSEC	+	262	3.11821	5.52967	2.75607	0.00887497	0.0821423	-2.56231	circRNA13273	No
hsa_circ_0012300	chr1:46521467:46546422	exon	NM_003629;PIK3R3	-	286	3.10638	3.50436	3.27704	0.00221976	0.034546	-1.43872	circRNA1655	No
hsa_circ_0085458	chr8:124346118:124348772	exon	NM_014109;ATAD2	-	304	3.0647	3.70655	2.64319	0.0117953	0.101565	-2.79021	circRNA18689	No
circRNA17994	chr7:24659671:24708279	UTR5_exon	NM_016447;MPP6	+	331	3.00233	5.47373	2.30915	0.0263646	0.154726	-3.42661	circRNA17994	No
hsa_circ_0002985	chr20:21321359:21327188	exon	NM_012255;XRN2	+	268	2.99968	4.40664	2.46914	0.018066	0.129678	-3.12921	circRNA12084	No
hsa_circ_0004494	chr13:33306238:33309467	exon	NM_015032;PDS5B	+	283	2.98384	5.4149	2.09747	0.0425361	0.214828	-3.79747	circRNA5744	No
circRNA5598	chr13:20638591:20657916	exon	NM_003453;ZMYM2	+	216	2.97802	2.74918	5.36561	4.01e-06	0.00122108	3.73446	circRNA5598	No
hsa_circ_0007386	chr2:36668401:36669878	exon	NM_016441;CRIM1	+	364	2.9453	5.65321	2.12639	0.0399058	0.205495	-3.74839	circRNA11414	No
hsa_circ_0001165	chr20:46252655:46262380	exon	NM_181659;NCOA3	+	314	2.92834	6.46479	2.32601	0.0253517	0.153443	-3.39595	circRNA12339	No
hsa_circ_0004269	chr2:26587170:26598016	exon	NM_033505;EPT1	+	178	2.92336	4.92724	3.25884	0.00233419	0.0359506	-1.47975	circRNA11298	No
hsa_circ_0005801	chr10:98303833:98325183	exon	NM_020123;TM9SF3	-	254	2.91457	6.10812	2.11758	0.0406915	0.208519	-3.7634	circRNA3310	No
hsa_circ_0004670	chr7:72873866:72884813	exon	NM_032408;BAZ1B	-	322	2.91301	5.6149	2.52308	0.0158562	0.119834	-3.02583	circRNA18307	No
hsa_circ_0002744	chr7:91924203:91981956	UTR5_exon	NM_019004;ANKIB1	+	445	2.90813	4.14926	3.24786	0.00240593	0.0359506	-1.50446	circRNA18482	No
hsa_circ_0008846	chr6:18256592:18258636	exon	NM_003472;DEK	-	197	2.88338	4.65339	2.60095	0.0130994	0.108257	-2.8739	circRNA16997	No
hsa_circ_0000120	chr1:117944808:118009049	exon	NM_006699;MAN1A2	+	350	2.87988	3.22827	3.40664	0.00154666	0.0309662	-1.14335	circRNA179	No
hsa_circ_0003853	chr20:23370583:23383709	exon	NM_001283018;NAPB	-	165	2.87393	4.36786	2.33518	0.0248153	0.152894	-3.37919	circRNA12088	No
circRNA3039	chr10:71243447:71258152	exon	NM_012339;TSPAN15	+	303	2.85903	2.86898	3.82809	0.000459896	0.01464	-0.148174	circRNA3039	No
hsa_circ_0086720	chr9:33953283:33996331	exon	NM_018449;UBAP2	-	301	2.85031	4.24431	2.72446	0.00961678	0.0878472	-2.62675	circRNA19878	No
hsa_circ_0009063	chr12:105385490:105389804	exon_UTR3	NM_152318;C12orf45	+	387	2.82956	3.69926	2.46222	0.018369	0.130825	-3.14237	circRNA4382	No
hsa_circ_0002995	chrX:106331666:106332069	exon	NM_001171080;RBM41	-	808	2.80731	5.39769	2.20472	0.0334877	0.182747	-3.6129	circRNA20320	No
hsa_circ_0008678	chr9:20923659:20933102	exon	NM_017794;FOCAD	+	199	2.78588	3.15424	3.15188	0.00312824	0.0426781	-1.71845	circRNA19798	No
hsa_circ_0001158	chr20:37612342:37623523	UTR5	NR_033905;DHX35	+	138	2.78074	2.4324	3.2905	0.00213862	0.0344394	-1.40831	circRNA12260	No
hsa_circ_0006408	chr10:32308786:32310215	exon	NM_004521;KIF5B	-	164	2.78064	5.28518	2.40599	0.021007	0.138025	-3.24828	circRNA2766	No
hsa_circ_0069227	chr4:15626875:15646331	UTR5	NR_036464;FBXL5	-	942	2.77602	3.03786	3.31684	0.00198793	0.0328869	-1.34862	circRNA14785	No
hsa_circ_0002675	chr9:131271155:131277918	exon	NM_001003722;GLE1	+	333	2.77517	6.13968	2.53761	0.0153046	0.117783	-2.99771	circRNA19609	No
hsa_circ_0001852	chr9:33986758:33998862	exon	NM_018449;UBAP2	-	156	2.7726	4.33276	3.47172	0.00128718	0.0273168	-0.992979	circRNA19898	No
hsa_circ_0007268	chr6:17665470:17669777	exon	NM_001278209;NUP153	-	264	2.74321	5.1339	2.35546	0.0236659	0.147983	-3.34199	circRNA16968	No
hsa_circ_0003119	chr11:32611093:32617593	exon	NM_006360;EIF3M	+	177	2.73675	4.36037	2.63375	0.0120761	0.103217	-2.80901	circRNA3722	No
hsa_circ_0054853	chr2:61709515:61717911	exon	NM_003400;XPO1	-	295	2.73492	4.64318	2.627	0.0122805	0.103904	-2.82241	circRNA11681	No
hsa_circ_0008131	chrX:322140:323067	exon_intron	NM_013239;PPP2R3B	-	372	2.71982	2.89749	2.99941	0.00471179	0.0541242	-2.05124	circRNA20547	No
hsa_circ_0007609	chr20:62559688:62562375	UTR5_exon	NM_025219;DNAJC5	+	290	2.71284	3.81035	2.91869	0.00582996	0.0628141	-2.22363	circRNA12477	No
hsa_circ_0001436	chr4:110412483:110416012	exon	NM_001300813;SEC24B	+	323	2.67037	5.49854	2.38061	0.0223066	0.1433	-3.29552	circRNA14492	No
circRNA10515	chr2:153431650:153437563	exon	NM_052905;FMNL2	+	203	2.66638	4.58935	2.41432	0.0205958	0.136075	-3.2327	circRNA10515	No
hsa_circ_0002632	chr1:47761437:47767420	exon	NM_001282936;STIL	-	272	2.63983	2.48286	3.06588	0.0039459	0.0493472	-1.90729	circRNA1669	No
hsa_circ_0006357	chr7:148543562:148544397	exon_UTR3	NM_004456;EZH2	-	253	2.62647	3.52646	2.59972	0.0131393	0.108257	-2.87633	circRNA17813	No
hsa_circ_0003322	chr20:34446224:34459751	exon	NM_016436;PHF20	+	260	2.61388	3.05966	2.85799	0.00682958	0.068496	-2.35143	circRNA12217	No
hsa_circ_0006193	chr11:17899755:18031686	UTR5	NR_104040;SERGEF	-	173	2.61044	6.05293	2.32562	0.0253743	0.153443	-3.39665	circRNA3648	No
hsa_circ_0006968	chr17:59853762:59857762	exon	NM_032043;BRIP1	-	303	2.60758	3.56993	2.19318	0.0343721	0.185644	-3.6331	circRNA9072	No
hsa_circ_0002563	chr1:45223228:45223812	exon	NM_001297656;KIF2C	+	183	2.60312	1.62517	4.42767	7.57e-05	0.00567764	1.3354	circRNA1630	No
hsa_circ_0003315	chr16:74493580:74497377	UTR5	NR_027264;GLG1	-	232	2.6014	5.67443	2.1788	0.035502	0.189795	-3.65814	circRNA8344	No
hsa_circ_0054034	chr2:37105034:37121176	exon	NM_003162;STRN	-	273	2.57776	3.13309	3.32144	0.00196267	0.0327268	-1.33817	circRNA11420	No
hsa_circ_0004913	chr17:62248460:62265775	exon	NM_001288732;TEX2	-	348	2.57742	3.92118	2.76156	0.00875161	0.0817266	-2.55107	circRNA9126	No
hsa_circ_0087255	chr9:79952171:79986065	exon	NM_033305;VPS13A	+	407	2.5661	3.77938	2.54705	0.0149559	0.117319	-2.9794	circRNA20103	No
hsa_circ_0005524	chr5:31421379:31424578	exon	NM_013235;DROSHA	-	151	2.55445	5.43887	2.50817	0.016441	0.122927	-3.05456	circRNA15995	No
hsa_circ_0002810	chr7:151917608:151935911	exon	NM_170606;KMT2C	-	333	2.54339	5.26072	2.03357	0.0488933	0.23724	-3.90405	circRNA17840	No
hsa_circ_0004558	chr6:167435897:167447459	exon	NM_007045;FGFR1OP	+	324	2.53968	5.7851	2.09428	0.0428349	0.215818	-3.80284	circRNA16932	No
hsa_circ_0065301	chr3:47762156:47787483	exon	NM_003074;SMARCC1	-	156	2.53069	3.53017	3.08749	0.00372334	0.0474106	-1.86012	circRNA14163	No
hsa_circ_0001723	chr7:91924203:91948826	UTR5_exon	NM_019004;ANKIB1	+	461	2.52264	3.89094	3.22171	0.00258522	0.037459	-1.56309	circRNA18479	No
hsa_circ_0001756	chr7:139415731:139416814	exon	NM_022740;HIPK2	-	2168	2.51722	7.53279	2.5292	0.0156217	0.11935	-3.014	circRNA17765	No
circRNA10599	chr2:168869144:168873605	exon	NM_013233;STK39	-	122	2.50424	3.75533	2.08374	0.0438373	0.219291	-3.82059	circRNA10599	No
hsa_circ_0008881	chr13:103275227:103280274	exon	NM_003291;TPP2	+	241	2.47849	4.43204	2.64691	0.0116865	0.101307	-2.78281	circRNA5518	No
hsa_circ_0054345	chr2:44139571:44145537	exon	NM_133259;LRPPRC	-	270	2.47481	3.41029	3.1382	0.00324658	0.0438011	-1.74868	circRNA11513	No
hsa_circ_0002908	chr8:141840571:141874498	exon	NM_001199649;PTK2	-	143	2.462	5.07092	2.18619	0.0349173	0.188106	-3.64529	circRNA18808	No
hsa_circ_0001383	chr3:196842798:196846401	exon	NM_001290983;DLG1	-	278	2.46152	3.3233	3.33364	0.00189713	0.0327036	-1.31041	circRNA13881	No
hsa_circ_0053441	chr2:32602656:32620661	exon	NM_016252;BIRC6	+	265	2.44277	4.36622	2.65883	0.0113436	0.100267	-2.75901	circRNA11358	No
hsa_circ_0007385	chr2:32142995:32157204	exon	NM_015955;MEMO1	-	181	2.42397	3.19701	2.75123	0.00898506	0.0827966	-2.57221	circRNA11338	No
circRNA16690	chr6:136709531:136710655	exon	NM_003980;MAP7	-	282	2.41148	4.65435	2.49043	0.0171623	0.125638	-3.08859	circRNA16690	No
hsa_circ_0036997	chr15:93540187:93545547	exon	NM_001271;CHD2	+	280	2.40313	5.03181	2.5851	0.0136222	0.110078	-2.90509	circRNA7740	No
circRNA3311	chr10:98303833:98336586	exon	NM_020123;TM9SF3	-	327	2.39758	5.82849	2.16797	0.0363751	0.19202	-3.67693	circRNA3311	No
circRNA5828	chr13:43491677:43544806	exon	NM_001002264;EPSTI1	-	143	2.3918	3.56938	2.35175	0.0238722	0.148829	-3.34881	circRNA5828	No
circRNA19301	chr8:95172199:95178204	exon	NM_001144663;CDH17	-	408	2.36672	3.11062	3.00245	0.00467402	0.0541242	-2.04471	circRNA19301	No
hsa_circ_0005716	chr1:44750507:44785416	exon	NM_024066;ERI3	-	190	2.35701	2.77239	2.53048	0.015573	0.11935	-3.01152	circRNA1623	No
hsa_circ_0018997	chr10:86185486:86185649	exon	NM_018999;CCSER2	+	326	2.35568	3.43138	2.52497	0.0157833	0.119714	-3.02217	circRNA3162	No
hsa_circ_0001565	chr5:179136874:179143295	exon	NM_001746;CANX	+	383	2.339	3.35233	3.09984	0.00360142	0.0464208	-1.83306	circRNA15963	No
hsa_circ_0008303	chr8:97318672:97343323	exon	NM_014754;PTDSS1	+	183	2.32919	2.00511	3.77801	0.000532649	0.0154609	-0.26887	circRNA19326	No
hsa_circ_0001021	chr2:64778577:64780543	exon	NM_203437;AFTPH	+	3934	2.32064	5.63389	2.03527	0.0487141	0.236917	-3.90125	circRNA11742	No
hsa_circ_0002458	chr7:77210744:77221573	exon	NM_002835;PTPN12	+	149	2.31305	3.25948	2.69683	0.0103119	0.0928199	-2.68269	circRNA18371	No
hsa_circ_0029636	chr13:20632715:20641530	exon	NM_003453;ZMYM2	+	282	2.31262	2.80866	3.9155	0.000355336	0.0127636	0.0638741	circRNA5594	No
hsa_circ_0009172	chr10:70218861:70229920	exon	NM_001080449;DNA2	-	315	2.30378	3.60684	2.3203	0.0256907	0.153443	-3.40635	circRNA2991	No
hsa_circ_0003141	chr9:33953283:33973235	exon	NM_018449;UBAP2	-	245	2.29975	2.82792	3.38937	0.00162348	0.0309662	-1.18302	circRNA19877	No
hsa_circ_0003725	chr12:124130002:124137282	exon	NM_001516;GTF2H3	+	136	2.28658	1.9248	3.39692	0.00158947	0.0309662	-1.1657	circRNA4715	No
hsa_circ_0037806	chr16:10522725:10534319	UTR5_exon	NM_024997;ATF7IP2	+	248	2.28538	3.59517	2.2	0.0338466	0.183751	-3.62116	circRNA7787	No
circRNA4517	chr12:112513482:112516545	exon	NM_024953;NAA25	-	220	2.25042	4.49339	2.08241	0.0439647	0.219406	-3.82281	circRNA4517	No
hsa_circ_0007082	chr2:169018297:169023917	exon	NM_013233;STK39	-	165	2.24931	3.7139	2.5777	0.0138728	0.111673	-2.9196	circRNA10615	No
hsa_circ_0005695	chr2:32399132:32409407	exon	NM_001193513;SLC30A6	+	151	2.24903	3.25046	2.36531	0.0231248	0.146341	-3.32383	circRNA11350	No
hsa_circ_0001807	chr8:68163534:68172161	exon	NM_006421;ARFGEF1	-	264	2.24167	4.68517	2.8338	0.00727083	0.0710512	-2.40191	circRNA19187	No
hsa_circ_0000213	chr10:12039671:12056183	exon	NM_080599;UPF2	-	247	2.22291	8.48098	2.11498	0.0409257	0.209209	-3.76781	circRNA2405	No
hsa_circ_0000033	chr1:26584088:26586293	exon	NM_022778;CEP85	+	320	2.21574	4.01557	2.46065	0.0184385	0.130876	-3.14535	circRNA1370	No
hsa_circ_0005231	chr8:117668095:117671219	exon	NM_003756;EIF3H	-	318	2.19244	4.67854	2.5182	0.0160455	0.12083	-3.03525	circRNA18636	No
hsa_circ_0001190	chr21:38792601:38794168	exon_intron	NM_130436;DYRK1A	+	1565	2.1849	4.22959	2.05176	0.047004	0.230885	-3.87397	circRNA12620	No
hsa_circ_0050436	chr19:33493153:33493906	exon	NM_033103;RHPN2	-	345	2.15745	2.8578	2.06401	0.0457681	0.22679	-3.8536	circRNA9967	No
hsa_circ_0002480	chr2:135010666:135028121	UTR5_exon	NM_002410;MGAT5	+	551	2.13742	4.71826	2.35936	0.02345	0.147563	-3.3348	circRNA10442	No
hsa_circ_0001387	chr4:1902353:1936989	UTR5_exon	NM_133334;WHSC1	+	745	2.1035	4.76918	2.25738	0.0297058	0.167774	-3.51975	circRNA14914	No
hsa_circ_0000179	chr1:212218002:212220759	exon	NM_016448;DTL	+	220	2.08834	3.06013	2.2127	0.0328882	0.18058	-3.59888	circRNA928	No
hsa_circ_0089254	chr9:134518626:134526336	exon	NM_198679;RAPGEF1	-	319	2.08281	2.88954	3.24684	0.00241268	0.0359506	-1.50674	circRNA19635	No
hsa_circ_0000182	chr1:213037067:213058738	exon	NM_014053;FLVCR1	+	249	2.08073	2.92101	2.54359	0.0150828	0.117366	-2.98612	circRNA943	No
hsa_circ_0006796	chr1:180953813:180974599	exon	NM_005819;STX6	-	265	2.0781	4.46629	2.44984	0.0189228	0.131974	-3.16584	circRNA664	No
hsa_circ_0002702	chr9:35546427:35548532	exon	NM_001135999;RUSC2	+	4212	2.07661	2.22098	2.92095	0.0057955	0.0627647	-2.21884	circRNA19922	No
circRNA19195	chr8:68200190:68214701	exon	NM_006421;ARFGEF1	-	142	2.07538	6.7432	2.03529	0.0487128	0.236917	-3.90123	circRNA19195	No
hsa_circ_0004580	chr20:13539655:13568017	exon	NM_017714;TASP1	-	228	2.07314	4.11718	2.4157	0.0205285	0.136075	-3.23012	circRNA12023	No
hsa_circ_0028251	chr12:111923074:111923669	exon	NM_002973;ATXN2	-	214	2.05701	3.99199	2.44236	0.0192644	0.132063	-3.17997	circRNA4478	No
hsa_circ_0081006	chr7:91842509:91855996	exon	NM_194455;KRIT1	-	364	2.0406	6.00883	2.1323	0.0393855	0.204397	-3.73829	circRNA18466	No
hsa_circ_0013218	chr1:94341824:94343418	exon	NM_014597;DNTTIP2	-	3190	2.04031	2.81677	2.78435	0.00825664	0.0784941	-2.50427	circRNA2141	No
hsa_circ_0008075	chr9:79996892:80022523	exon	NM_033305;VPS13A	+	187	2.03876	3.2821	2.35921	0.0234583	0.147563	-3.33508	circRNA20105	No
circRNA6323	chr14:35269430:35272194	exon	NM_013448;BAZ1A	-	302	2.0339	3.67843	2.35778	0.023537	0.147616	-3.33771	circRNA6323	No
hsa_circ_0024609	chr11:120276827:120302620	exon	NM_015313;ARHGEF12	+	165	2.02586	2.70745	3.00511	0.00464109	0.0541242	-2.03898	circRNA3507	No
hsa_circ_0002374	chr2:122260743:122287901	exon	NM_015282;CLASP1	-	147	2.02342	2.5164	3.51568	0.00113609	0.0253929	-0.89066	circRNA10407	No
hsa_circ_0003854	chr2:239184384:239186596	exon_UTR3	NM_022817;PER2	-	404	2.01103	2.39751	2.63344	0.0120854	0.103217	-2.80962	circRNA11174	No
circRNA2407	chr10:12041904:12056183	exon	NM_080599;UPF2	-	265	1.99879	3.05991	2.43837	0.0194492	0.132063	-3.18751	circRNA2407	No
hsa_circ_0006530	chr2:44931422:44942492	exon	NM_024766;CAMKMT	+	128	1.99187	3.77688	2.28267	0.0280292	0.162792	-3.47445	circRNA11532	No
hsa_circ_0089489	chr9:138741983:138758382	exon	NM_015447;CAMSAP1	-	178	1.98909	3.44673	2.20886	0.0331753	0.181514	-3.60563	circRNA19658	No
hsa_circ_0004565	chr3:149563798:149619949	UTR5_exon	NM_007282;RNF13	+	221	1.98586	3.31707	2.87945	0.0064592	0.0667735	-2.30643	circRNA13462	No
circRNA13442	chr3:142383044:142396955	UTR5_exon	NM_001172312;PLS1	+	188	1.98398	3.74836	2.43987	0.0193795	0.132063	-3.18468	circRNA13442	No
hsa_circ_0008664	chr12:22796697:22826594	exon	NM_018638;ETNK1	+	421	1.97329	3.47773	2.06244	0.0459249	0.227031	-3.85621	circRNA4839	No
hsa_circ_0004468	chr20:33315063:33324562	exon	NM_014071;NCOA6	-	218	1.96789	2.71536	2.32336	0.0255083	0.153443	-3.40077	circRNA12171	No
hsa_circ_0077495	chr6:101246589:101253756	exon	NM_006828;ASCC3	-	247	1.94691	4.11552	2.26069	0.0294814	0.166955	-3.51384	circRNA16477	No
hsa_circ_0059957	chr20:33057853:33080402	exon	NM_001257137;ITCH	+	170	1.93262	4.04551	2.28773	0.0277037	0.161682	-3.46533	circRNA12162	No
circRNA4767	chr12:14576843:14578407	exon	NM_181352;ATF7IP	+	3130	1.93222	3.9386	2.26455	0.0292218	0.165932	-3.50695	circRNA4767	No
hsa_circ_0008210	chr3:11399892:11468400	exon	NM_006395;ATG7	+	318	1.93029	2.3188	2.46748	0.0181384	0.129678	-3.13238	circRNA13119	No
circRNA7731	chr15:93489051:93510743	exon	NM_001271;CHD2	+	234	1.92573	3.60432	2.21777	0.0325128	0.17929	-3.58997	circRNA7731	No
hsa_circ_0002494	chr7:140034434:140037149	UTR5_exon	NM_207113;SLC37A3	-	1819	1.92277	3.60371	2.30752	0.0264643	0.154879	-3.42956	circRNA17790	No
hsa_circ_0001119	chr2:240929491:240954277	exon	NM_004544;NDUFA10	-	231	1.91438	3.61113	2.57036	0.0141252	0.112841	-2.93396	circRNA11194	No
hsa_circ_0004815	chr12:42745687:42792796	exon	NM_016488;PPHLN1	+	306	1.9135	2.67125	2.61576	0.0126279	0.106125	-2.84467	circRNA5018	No
hsa_circ_0008901	chr7:77200395:77221573	exon	NM_002835;PTPN12	+	181	1.90293	3.08348	2.43797	0.0194675	0.132063	-3.18826	circRNA18366	No
circRNA552	chr1:172525009:172539870	exon	NM_016227;SUCO	+	223	1.89414	2.84433	2.49187	0.0171028	0.125638	-3.08584	circRNA552	No
hsa_circ_0007552	chr12:123983091:123984083	exon	NM_178314;RILPL1	-	341	1.87516	4.46689	2.07828	0.0443642	0.220875	-3.82974	circRNA4705	No
circRNA10787	chr2:190670378:190682906	exon	NM_000534;PMS1	+	267	1.8286	3.57996	2.6757	0.0108743	0.0968088	-2.72521	circRNA10787	No
hsa_circ_0003340	chr7:44684926:44687358	exon	NM_002541;OGDH	+	295	1.80118	3.21308	2.56204	0.0144167	0.1143	-2.95021	circRNA18143	No
hsa_circ_0072380	chr5:43161351:43162033	UTR5	NR_123719;ZNF131	+	588	1.7861	4.54408	2.06995	0.0451788	0.224399	-3.84368	circRNA16079	No
hsa_circ_0000131	chr1:151611364:151641111	exon	NM_030918;SNX27	+	396	1.78384	2.66603	2.20338	0.0335892	0.182826	-3.61524	circRNA310	No
circRNA5292	chr12:70149164:70150443	exon	NM_175623;RAB3IP	+	535	1.78032	3.45905	2.44572	0.0191102	0.132063	-3.17363	circRNA5292	No
hsa_circ_0004671	chr7:17908030:17937069	exon	NM_015132;SNX13	-	197	1.7775	4.06808	2.05712	0.0464604	0.229139	-3.86508	circRNA17943	No
hsa_circ_0003914	chr1:223991876:223994649	exon_UTR3	NM_005426;TP53BP2	-	277	1.76177	3.42869	2.40569	0.0210224	0.138025	-3.24885	circRNA1026	No
hsa_circ_0085440	chr8:124089351:124121860	exon	NM_145647;TBC1D31	+	294	1.76072	3.02575	2.6112	0.0127715	0.106904	-2.85369	circRNA18678	No
hsa_circ_0004717	chr1:154223517:154224129	exon	NM_001287816;UBAP2L	+	451	1.76006	3.48213	2.26689	0.0290651	0.165919	-3.50276	circRNA335	No
hsa_circ_0008812	chr9:110062422:110074018	exon	NM_002874;RAD23B	+	138	1.74832	4.59962	2.37612	0.0225442	0.143968	-3.30385	circRNA19410	No
circRNA5102	chr12:50821545:50829407	exon	NM_052879;LARP4	+	285	1.74716	3.22459	2.4157	0.0205283	0.136075	-3.23011	circRNA5102	No
hsa_circ_0006583	chr1:114214356:114216087	exon	NM_152900;MAGI3	+	247	1.70785	2.88933	2.44879	0.0189701	0.131974	-3.16781	circRNA142	No
hsa_circ_0007018	chr16:69189774:69201088	exon	NM_032830;CIRH1A	+	234	1.70472	2.49692	2.82365	0.00746382	0.0719334	-2.42301	circRNA8257	No
circRNA14135	chr3:47663697:47680270	exon	NM_003074;SMARCC1	-	191	1.69685	3.06653	2.45154	0.0188456	0.131974	-3.16261	circRNA14135	No
hsa_circ_0000371	chr11:128993341:128994789	exon	NM_001142685;ARHGAP32	-	177	1.689	2.78385	2.4673	0.0181463	0.129678	-3.13272	circRNA3584	No
hsa_circ_0005062	chr9:710804:713464	exon	NM_001256877;KANK1	+	5322	1.66659	3.66867	2.12892	0.0396822	0.205351	-3.74407	circRNA20038	No
hsa_circ_0003572	chr1:176050288:176105683	exon	NM_022457;RFWD2	-	196	1.63702	2.78088	2.49479	0.0169825	0.125567	-3.08025	circRNA586	No
hsa_circ_0077605	chr6:109796602:109798133	exon	NM_014797;ZBTB24	-	252	1.6328	3.0386	2.09982	0.0423161	0.214232	-3.79349	circRNA16531	No
hsa_circ_0067990	chr3:171969050:172016577	exon	NM_022763;FNDC3B	+	342	1.53914	2.73477	2.3428	0.0243776	0.150996	-3.36524	circRNA13630	No
hsa_circ_0004811	chr22:29090020:29091861	exon	NM_001005735;CHEK2	-	250	1.53603	2.80367	2.14564	0.0382351	0.199831	-3.71544	circRNA12836	No
hsa_circ_0002103	chr17:26449629:26499644	exon	NM_016231;NLK	+	232	-1.19825	2.97493	-2.10442	0.04189	0.213101	-3.78571	circRNA8612	No
circRNA3110	chr10:75576781:75583842	exon	NM_172171;CAMK2G	-	140	-1.56821	2.81616	-2.31311	0.0261236	0.154173	-3.41943	circRNA3110	No
hsa_circ_0008417	chr5:94244956:94259726	exon	NM_024717;MCTP1	-	191	-1.69963	3.42973	-2.25015	0.0302012	0.16966	-3.53263	circRNA16441	No
hsa_circ_0000706	chr16:66764015:66766408	exon_intron	NM_006141;DYNC1LI2	-	248	-1.76399	3.87855	-2.08774	0.0434549	0.217897	-3.81387	circRNA8203	No
hsa_circ_0006934	chr2:24733838:24807429	UTR5	NM_147223;NCOA1	+	168	-1.80295	3.29811	-2.21827	0.0324755	0.17929	-3.58908	circRNA11259	No
hsa_circ_0001486	chr5:56526673:56527148	exon	NM_022913;GPBP1	+	348	-1.80669	3.51335	-2.02786	0.0495007	0.239083	-3.91346	circRNA16149	No
hsa_circ_0074229	chr5:138994171:139003046	exon	NM_181838;UBE2D2	+	126	-1.86611	4.84544	-2.09114	0.0431311	0.216791	-3.80813	circRNA15675	No
circRNA6310	chr14:35036892:35037219	exon	NM_021249;SNX6	-	246	-1.91949	3.31492	-2.28116	0.0281264	0.162792	-3.47715	circRNA6310	No
hsa_circ_0000362	chr11:119144578:119145663	exon	NM_005188;CBL	+	279	-1.93371	3.69965	-2.10043	0.0422594	0.214232	-3.79246	circRNA3501	No
hsa_circ_0035801	chr15:63998979:64008672	exon	NM_003922;HERC1	-	224	-1.96472	4.06693	-2.02806	0.0494795	0.239083	-3.91314	circRNA7359	No
circRNA16320	chr5:76342172:76344812	exon	NM_018046;AGGF1	+	383	-1.98992	3.48476	-2.6259	0.0123142	0.103904	-2.82459	circRNA16320	No
hsa_circ_0031940	chr14:53003437:53011089	exon_UTR3	NM_020784;TXNDC16	-	183	-2.03074	4.44665	-2.21872	0.0324425	0.17929	-3.58829	circRNA6499	No
hsa_circ_0001013	chr2:61339657:61345251	exon_intron	NM_001129993;KIAA1841	+	181	-2.13637	3.72519	-2.59357	0.0133406	0.109487	-2.88844	circRNA11648	No
circRNA1187	chr1:23735157:23745632	exon	NM_003196;TCEA3	-	126	-2.14704	3.69317	-2.48648	0.0173267	0.126401	-3.09614	circRNA1187	No
hsa_circ_0002455	chr17:35913217:35914161	exon	NM_007247;SYNRG	-	1890	-2.14713	2.6436	-3.29672	0.00210207	0.0344394	-1.39423	circRNA8769	No
hsa_circ_0000528	chr14:31185130:31204064	exon	NM_016106;SCFD1	+	123	-2.1653	5.71169	-2.04586	0.0476106	0.23317	-3.88376	circRNA6253	No
hsa_circ_0004313	chr12:51449618:51450285	exon	NM_001243689;LETMD1	+	340	-2.17873	3.6499	-2.59194	0.0133942	0.109499	-2.89164	circRNA5134	No
hsa_circ_0005358	chr12:57861116:57862007	exon	NM_005269;GLI1	+	396	-2.20572	2.69135	-3.18652	0.00284663	0.0395534	-1.64161	circRNA5197	No
hsa_circ_0007874	chr6:74175932:74176329	exon	NM_001123226;MTO1	+	318	-2.26064	4.02366	-3.11178	0.00348727	0.0452269	-1.80686	circRNA17312	No
hsa_circ_0001971	chr7:23015829:23023664	exon	NM_032581;FAM126A	-	198	-2.26325	3.13924	-2.02324	0.0499962	0.240282	-3.92105	circRNA17977	No
hsa_circ_0003865	chr18:9204474:9221997	exon	NM_001204056;ANKRD12	+	217	-2.27461	3.15739	-2.11945	0.040523	0.208163	-3.76021	circRNA9728	No
hsa_circ_0012545	chr1:52943380:52947595	exon	NM_001009881;ZCCHC11	-	295	-2.28352	3.46866	-2.17522	0.0357882	0.19084	-3.66435	circRNA1745	No
hsa_circ_0004658	chr18:2890559:2892484	exon	NM_032048;EMILIN2	+	3852	-2.28812	6.15568	-2.15682	0.0372938	0.195886	-3.6962	circRNA9438	No
hsa_circ_0044709	chr17:54921380:54925426	exon	NM_003647;DGKE	+	304	-2.30022	4.66413	-2.38591	0.0220296	0.142413	-3.28569	circRNA9014	No
circRNA3141	chr10:7839009:7844388	exon	NM_001001973;ATP5C1	+	288	-2.37265	5.03009	-2.11115	0.0412733	0.210474	-3.77431	circRNA3141	No
hsa_circ_0006776	chr22:28910745|28915308	intron		-	0	-2.39676	4.0213	-2.76154	0.00875225	0.0817266	-2.55113	circRNA12834	No
hsa_circ_0006717	chr14:97022184:97022750	exon	NM_032632;PAPOLA	+	340	-2.40875	3.37252	-2.87423	0.00654743	0.0671032	-2.31739	circRNA6865	No
circRNA18112	chr7:3658712:3681737	exon	NM_152744;SDK1	+	308	-2.42079	3.29849	-3.03603	0.00427407	0.0516082	-1.97216	circRNA18112	No
hsa_circ_0003190	chr4:17961888:17974508	exon_intron	NM_001166139;LCORL	-	196	-2.52175	4.89831	-2.60725	0.0128971	0.107527	-2.86149	circRNA14866	No
hsa_circ_0072568	chr5:58476421:58511794	exon	NM_001197220;PDE4D	-	242	-2.55293	3.80104	-2.69583	0.0103379	0.0928199	-2.6847	circRNA16157	No
circRNA18411	chr7:8062113:8110761	exon	NM_138426;GLCCI1	+	298	-2.5699	3.23874	-3.06689	0.00393528	0.0493472	-1.9051	circRNA18411	No
hsa_circ_0003611	chr9:113703701:113735838	exon_UTR3	NM_057159;LPAR1	-	826	-2.66746	3.81167	-3.80964	0.0004855	0.0150005	-0.192704	circRNA19436	No
hsa_circ_0009964	chr1:12335882:12338095	exon	NM_015378;VPS13D	+	4428	-2.71474	7.31758	-2.04138	0.0480745	0.234894	-3.89117	circRNA195	No
hsa_circ_0005620	chr10:105382227:105420872	exon_intron	NM_014631;SH3PXD2A	-	246	-2.7344	3.27154	-3.57317	0.000964055	0.0226385	-0.75601	circRNA2275	No
hsa_circ_0002711	chr21:16363522:16415895	UTR3_exon	NM_003489;NRIP1	-	203	-2.74137	3.25312	-3.28044	0.00219901	0.034546	-1.43105	circRNA12499	No
hsa_circ_0057105	chr2:173433469:173460751	exon_UTR3	NR_103729;PDK1	+	272	-2.75643	5.89553	-2.31397	0.0260711	0.154173	-3.41785	circRNA10691	No
hsa_circ_0000230	chr10:31661947:31750166	exon_intron	NM_001128128;ZEB1	+	402	-2.76081	5.902	-2.37182	0.0227734	0.144776	-3.3118	circRNA2750	No
circRNA17595	chr7:107416897:107423797	exon	NM_000111;SLC26A3	-	241	-2.91932	2.45558	-4.20276	0.000150251	0.00754014	0.771674	circRNA17595	No
hsa_circ_0014624	chr1:155734791:155736500	exon	NM_001282860;GON4L	-	3420	-2.937	3.31247	-3.50186	0.00118167	0.0257129	-0.922897	circRNA409	No
hsa_circ_0000087	chr1:78183552:78191447	exon	NM_015017;USP33	-	322	-2.95656	6.32629	-2.82832	0.00737439	0.0717296	-2.4133	circRNA1977	No
hsa_circ_0006884	chr3:119219542:119232566	exon	NM_016589;TIMMDC1	+	245	-2.98439	7.48119	-2.34179	0.0244353	0.150996	-3.36709	circRNA13136	No
hsa_circ_0017641	chr10:7318854:7423911	exon_UTR3	NM_001029880;SFMBT2	-	249	-2.99009	2.70044	-3.52358	0.00111084	0.0250954	-0.872229	circRNA3074	No
hsa_circ_0004826	chr6:144808684:144814592	exon	NM_007124;UTRN	+	306	-3.04774	3.85278	-3.45606	0.00134549	0.0281073	-1.02927	circRNA16746	No
hsa_circ_0001350	chr3:155547477:155551830	exon	NM_004733;SLC33A1	-	401	-3.06393	3.98281	-2.98296	0.00492195	0.0555968	-2.0866	circRNA13501	No
hsa_circ_0005015	chr8:122640954:122641580	exon	NM_005328;HAS2	-	1254	-3.06728	3.90118	-3.91551	0.000355326	0.0127636	0.0638968	circRNA18663	No
hsa_circ_0005589	chr11:118454524:118455359	exon	NM_001655;ARCN1	+	371	-3.08953	8.40104	-2.12779	0.0397817	0.205359	-3.74599	circRNA3483	No
hsa_circ_0003620	chr15:76584772:76588078	exon	NM_000126;ETFA	-	230	-3.16091	6.61346	-2.19675	0.0340963	0.18463	-3.62686	circRNA7546	No
hsa_circ_0070562	chr4:106155054:106158508	exon	NM_001127208;TET2	+	6910	-3.24027	9.55308	-2.18256	0.0352034	0.18868	-3.65161	circRNA14450	No
hsa_circ_0001524	chr5:131013396:131044965	exon	NM_133372;FNIP1	-	242	-3.24664	3.22635	-3.3651	0.00173767	0.0312039	-1.23863	circRNA15562	No
hsa_circ_0000853	chr18:56363598:56367823	exon	NM_006785;MALT1	+	273	-3.27725	4.96227	-2.27442	0.0285667	0.164435	-3.48927	circRNA9614	No
hsa_circ_0001326	chr3:111632166:111639266	exon	NM_001134438;PHLDB2	+	522	-3.3554	5.56468	-2.45468	0.0187045	0.131873	-3.15667	circRNA13087	No
hsa_circ_0008676	chr4:72205087:72222904	exon	NM_001098484;SLC4A4	+	316	-3.35853	2.19109	-4.30336	0.000110684	0.00664419	1.02291	circRNA15248	No
hsa_circ_0001603	chr6:42559889:42562042	exon	NM_015255;UBR2	+	193	-3.37673	7.32387	-2.05147	0.0470342	0.230885	-3.87446	circRNA17164	No
hsa_circ_0005315	chr2:8910800:8917022	exon	NM_020738;KIDINS220	-	308	-3.37829	6.20012	-2.88042	0.00644289	0.0667735	-2.30439	circRNA11902	No
hsa_circ_0070190	chr4:79747191:79772210	exon	NM_198892;BMP2K	+	252	-3.54997	7.37368	-2.95099	0.00535555	0.0586042	-2.15497	circRNA15308	No
hsa_circ_0008445	chr12:31595709:31600703	exon	NM_001308339;DENND5B	-	383	-3.55834	4.21932	-3.69384	0.000680719	0.0188183	-0.470372	circRNA4957	No
circRNA9915	chr19:22157530:22171711	exon	NM_007153;ZNF208	-	8840	-3.59159	3.06693	-4.39682	8.32e-05	0.00573583	1.25764	circRNA9915	No
hsa_circ_0006499	chr5:102432245:102433485	exon	NM_017676;GIN1	-	478	-3.60416	7.22644	-2.31973	0.0257245	0.153443	-3.40738	circRNA15419	No
hsa_circ_0005692	chr16:4382216:4383520	UTR5_exon	NM_032575;GLIS2	+	402	-3.6104	3.83194	-3.05922	0.00401701	0.0494366	-1.9218	circRNA8077	No
hsa_circ_0069863	chr4:62800558:62813994	exon	NM_015236;ADGRL3	+	361	-3.61523	3.09157	-4.03864	0.000246263	0.0101451	0.365384	circRNA15210	No
circRNA9908	chr19:21587931:21588658	exon	NM_001076678;ZNF493	+	223	-3.61671	3.4799	-2.85834	0.00682343	0.068496	-2.3507	circRNA9908	No
circRNA8035	chr16:30490412:30490782	exon	NM_002209;ITGAL	+	249	-3.72085	2.99605	-3.33252	0.00190309	0.0327036	-1.31298	circRNA8035	No
circRNA20447	chrX:149761067:149787612	UTR5_exon	NM_000252;MTM1	+	175	-3.75116	7.56181	-2.75888	0.00881169	0.0819175	-2.55656	circRNA20447	No
hsa_circ_0008319	chr15:43120126:43132631	exon	NM_173500;TTBK2	-	179	-3.89318	8.38079	-2.28215	0.0280623	0.162792	-3.47537	circRNA7058	No
hsa_circ_0005552	chr2:63206323:63223901	exon	NM_015252;EHBP1	+	272	-3.92079	6.9221	-3.01336	0.00454037	0.0535916	-2.02119	circRNA11723	No
hsa_circ_0077736	chr6:118832461:118887479	exon	NM_001042475;CEP85L	-	906	-3.94113	5.23967	-3.50024	0.00118713	0.0257129	-0.926673	circRNA16589	No
circRNA16756	chr6:144858718:144864006	exon	NM_007124;UTRN	+	212	-3.95511	4.34835	-3.73297	0.000607514	0.0170896	-0.376922	circRNA16756	No
circRNA9506	chr18:42529846:42533305	exon	NM_015559;SETBP1	+	6920	-3.96072	3.94325	-3.35185	0.00180324	0.0321067	-1.26891	circRNA9506	No
hsa_circ_0002722	chr14:71867511|71884913	intergenic		+	0	-3.96798	5.93907	-2.24353	0.0306614	0.171329	-3.5444	circRNA6667	No
circRNA2315	chr10:112640991:112650428	exon	NM_145341;PDCD4	+	418	-4.04271	3.77419	-4.55014	5.19e-05	0.00518552	1.64512	circRNA2315	No
circRNA10040	chr19:40367297:40382826	exon	NM_003890;FCGBP	-	1161	-4.17004	3.23716	-2.6513	0.0115592	0.100772	-2.77406	circRNA10040	No
circRNA156	chr1:114377532:114397671	exon	NM_015967;PTPN22	-	227	-4.18798	6.7001	-2.84936	0.00698409	0.0693552	-2.36947	circRNA156	No
hsa_circ_0038704	chr16:27224906:27226329	exon	NM_001145348;KDM8	+	300	-4.19511	4.99786	-2.58881	0.0134982	0.109922	-2.8978	circRNA7997	No
hsa_circ_0023249	chr11:68527037:68529155	exon	NM_001876;CPT1A	-	246	-4.25365	5.57972	-3.77511	0.000537194	0.0154609	-0.275853	circRNA4028	No
hsa_circ_0087961	chr9:113734353:113773970	exon_UTR3	NM_057159;LPAR1	-	226	-4.30058	5.64435	-3.91257	0.000358427	0.0127636	0.0567526	circRNA19440	No
circRNA11917	chr2:89085987:89104922	UTR5	NR_015424;ANKRD36BP2	+	59	-4.35803	6.19354	-2.54194	0.0151437	0.117399	-2.98932	circRNA11917	No
hsa_circ_0004912	chr3:52446827:52448603	UTR5_exon	NM_016483;PHF7	+	202	-4.36612	5.6476	-2.57218	0.0140624	0.112767	-2.93041	circRNA14232	No
hsa_circ_0057685	chr2:200173483:200193633	exon	NM_001172509;SATB2	-	411	-4.3999	7.01873	-2.87801	0.00648348	0.0667735	-2.30946	circRNA10838	No
hsa_circ_0019225	chr10:96005703:96006378	exon	NM_016341;PLCE1	+	1352	-4.46332	7.72947	-3.82117	0.000469346	0.0147178	-0.164891	circRNA3267	No
hsa_circ_0005204	chr11:57258697:57259335	exon	NM_003627;SLC43A1	-	286	-4.73058	6.5165	-3.43359	0.00143365	0.0295303	-1.08124	circRNA3867	No
hsa_circ_0034877	chr15:43120125:43122276	exon	NM_173500;TTBK2	-	246	-4.78273	4.21487	-3.6152	0.000854445	0.021469	-0.65698	circRNA7057	No
hsa_circ_0001467	chr5:10415600:10417516	exon	NM_005885;MARCH6	+	317	-4.88087	5.6005	-2.52498	0.015783	0.119714	-3.02216	circRNA15423	No
hsa_circ_0001571	chr6:3076998:3078169	UTR5_exon	NM_003804;RIPK1	+	321	-4.93089	9.24526	-2.99922	0.00471429	0.0541242	-2.05167	circRNA17079	No
hsa_circ_0001678	chr7:8043538:8099878	exon	NM_138426;GLCCI1	+	305	-5.26602	6.54559	-3.34702	0.00182768	0.0322686	-1.27993	circRNA18406	No
hsa_circ_0001349	chr3:152132730:152150709	exon	NM_021038;MBNL1	+	375	-5.33438	9.55574	-2.23602	0.0311914	0.173828	-3.55773	circRNA13487	No
hsa_circ_0069922	chr4:72102293:72121116	exon	NM_001098484;SLC4A4	+	254	-5.36749	4.62437	-4.64439	3.87e-05	0.00478892	1.88453	circRNA15246	No
circRNA15212	chr4:62800558:62863983	exon	NM_015236;ADGRL3	+	276	-5.67688	5.09716	-3.95301	0.000317908	0.0119272	0.155392	circRNA15212	No
circRNA12630	chr21:40578034:40584633	exon	NM_033656;BRWD1	-	209	-5.7065	16.7648	-2.43603	0.0195581	0.132127	-3.19192	circRNA12630	No
hsa_circ_0001200	chr21:46275125:46281186	exon	NM_004339;PTTG1IP	-	156	-5.75824	7.80771	-2.47127	0.0179736	0.129678	-3.12516	circRNA12685	No
hsa_circ_0001696	chr7:35707044:35712888	exon	NM_022373;HERPUD2	-	233	-5.78094	9.52152	-2.46876	0.0180828	0.129678	-3.12995	circRNA18104	No
hsa_circ_0004689	chr1:185183639:185200840	exon	NM_017673;SWT1	+	281	-5.93281	7.46566	-4.39445	8.38e-05	0.00573583	1.25168	circRNA686	No
hsa_circ_0034168	chr15:25650607:25654354	exon_UTR3	NM_000462;UBE3A	-	162	-5.94287	6.0598	-2.54489	0.0150351	0.117366	-2.9836	circRNA6928	No
hsa_circ_0001790	chr8:37971710:37976881	exon	NM_001105214;ASH2L	+	190	-5.96223	10.237	-2.44116	0.0193199	0.132063	-3.18225	circRNA18971	No
circRNA10042	chr19:40370194:40385135	exon	NM_003890;FCGBP	-	912	-6.05684	5.068	-2.64586	0.0117171	0.101307	-2.7849	circRNA10042	No
hsa_circ_0008732	chr9:16727795:16738483	exon	NM_017637;BNC2	-	327	-6.23618	12.1158	-2.3282	0.0252222	0.153443	-3.39194	circRNA19713	No
hsa_circ_0006665	chr10:15875629:15889942	exon	NM_024948;FAM188A	-	160	-6.35639	14.3635	-2.38778	0.0219327	0.142413	-3.28223	circRNA2617	No
hsa_circ_0007848	chr1:231930988:231954263	exon	NR_028393;TSNAX-DISC1	+	244	-6.86243	10.0826	-3.32281	0.00195518	0.0327268	-1.33505	circRNA1143	No
hsa_circ_0000111	chr1:114391162:114397671	exon	NM_015967;PTPN22	-	230	-7.73914	10.0846	-4.07318	0.000222053	0.00952109	0.450485	circRNA159	No
hsa_circ_0006692	chr17:3608375|3608939	intergenic		-	0	-8.62798	7.73388	-3.19845	0.00275531	0.0388517	-1.61504	circRNA8748	No
circRNA1184	chr1:23724284:23744502	exon	NM_003196;TCEA3	-	270	-8.79388	9.15063	-4.15454	0.000173835	0.00830063	0.651795	circRNA1184	No
circRNA10046	chr19:39889478|39902837	exon	NM_003890;FCGBP	-	1188	-9.43824	6.51037	-3.24768	0.00240712	0.0359506	-1.50486	circRNA10046	No
hsa_circ_0077837	chr6:131247745:131277639	exon_UTR3	NM_001431;EPB41L2	-	611	-9.77444	10.6981	-4.97935	1.36e-05	0.00250587	2.74108	circRNA16646	No
circRNA15632	chr5:137320945:137323305	exon	NM_016603;FAM13B	-	289	-10.8818	8.25793	-3.04999	0.0041175	0.0502957	-1.94186	circRNA15632	No
circRNA12753	chr21:8402198|8446530	antisense	NR_046235;RNA45S5	-	13448	-11.1364	9.19531	-2.21229	0.0329187	0.18058	-3.5996	circRNA12753	No
circRNA5426	chr12:94562929:94580249	exon	NM_005761;PLXNC1	+	242	-12.3945	16.5138	-3.63011	0.000818523	0.0211652	-0.621729	circRNA5426	No
circRNA10045	chr19:39885990|39902124	exon	NM_003890;FCGBP	-	795	-16.4739	11.4895	-3.4297	0.00144945	0.029566	-1.09022	circRNA10045	No
hsa_circ_0008267	chr3:195415404:195416309	UTR5_exon	NR_122105;LINC00969	+	432	-21.2486	44.5796	-2.37117	0.0228086	0.144776	-3.31301	circRNA13836	No
hsa_circ_0000690	chr16:30495148:30495584	exon	NM_002209;ITGAL	+	284	-31.2514	22.6523	-2.1693	0.0362664	0.191929	-3.67462	circRNA8037	No
circRNA11935	chr2:90121838|90198770	intergenic		+	0	-54.2546	47.1961	-2.62995	0.0121907	0.103695	-2.81654	circRNA11935	No
circRNA10044	chr19:39885672|39899697	exon	NM_003890;FCGBP	-	342	-60.6284	40.5961	-3.37613	0.00168485	0.0310515	-1.21338	circRNA10044	No
circRNA10041	chr19:40368302:40384167	exon	NM_003890;FCGBP	-	1191	-81.6342	62.9093	-2.65832	0.0113581	0.100267	-2.76003	circRNA10041	No

## Sheet: Recurrent vs non-recurrent
cirBase_ID (hsa_circ_) /circ ID (defined by rank number, unannotated in circBase, start with "circRNA")	BSJ(hg19)	Annotation Region	Gene symbol	logFC(recurrence/nonrecurrence)	AveExpr	t	P.Value	adj.P.Val	B	Selected for QRCR
hsa_circ_0004270	chr1:108690901:108703915	exon	NM_013386;SLC25A24	5.29351	6.25292	3.82689	0.00106485	0.617246	-3.12843	Yes
hsa_circ_0061620	chr21:37711072:37717005	exon	NM_015358;MORC3	9.62735	21.2229	3.78453	0.00117515	0.617246	-3.15177	Yes
hsa_circ_0001824	chr8:131164982:131181313	exon	NM_001247996;ASAP1	10.6467	16.4747	3.12533	0.00536056	0.815136	-3.52839	Yes
hsa_circ_0007290	chrX:44383248:44386611	UTR5_exon	NM_173794;FUNDC1	5.5494	9.69845	3.0762	0.00599085	0.815136	-3.5572	Yes
hsa_circ_0079480	chr7:16298015:16317851	exon	NM_001101426;ISPD	10.4371	10.8686	3.05915	0.00622588	0.815136	-3.5672	Yes
hsa_circ_0008620	chr5:76342172:76344097	exon	NM_018046;AGGF1	4.1448	8.45983	2.97564	0.00751234	0.815136	-3.61631	Yes
hsa_circ_0008336	chr7:33397467:33427756	exon	NM_198428;BBS9	3.51329	4.96321	2.88017	0.00929723	0.815136	-3.67255	Yes
hsa_circ_0068032	chr3:175165017:175189546	exon	NM_207015;NAALADL2	4.71636	4.40196	2.86677	0.00957834	0.815136	-3.68045	Yes
circRNA6375	chr14:39648294:39648666	exon	NM_002687;PNN	5.31421	7.34379	2.85786	0.00976962	0.815136	-3.6857	Yes
hsa_circ_0000778	chr17:45479498:45492285	exon	NM_152347;EFCAB13	18.0136	17.4061	2.79117	0.0113227	0.815136	-3.725	Yes
hsa_circ_0008870	chr22:22160139:22162135	exon	NM_002745;MAPK1	4.0797	6.9001	2.775	0.0117333	0.815136	-3.73453	Yes
circRNA20003	chr9:5968019:5988545	exon	NM_001017969;KIAA2026	9.15751	14.6836	2.73227	0.0128882	0.815136	-3.7597	Yes
hsa_circ_0122319	chr3:145838898:145842016	exon	NM_182943;PLOD2	6.04837	9.60452	2.72574	0.013074	0.815136	-3.76354	Yes
hsa_circ_0067582	chr3:141231005:141259451	exon	NM_001303246;RASA2	3.86674	7.63684	2.72327	0.0131448	0.815136	-3.76499	Yes
hsa_circ_0007895	chr1:28362055:28384605	exon_UTR3	NM_001990;EYA3	3.35819	4.32563	2.64667	0.0155344	0.815136	-3.81003	Yes
circRNA1917	chr1:67423741:67428843	exon	NM_001146110;MIER1	3.30445	6.42446	2.62462	0.016295	0.815136	-3.82296	Yes
hsa_circ_0001023	chr2:68717322:68772444	exon	NM_173545;APLF	7.11717	11.4171	2.52448	0.0202143	0.855998	-3.88155	Yes
hsa_circ_0007822	chr1:23356962:23385660	exon	NM_001009999;KDM1A	5.51663	9.04707	2.46869	0.0227656	0.855998	-3.91402	Yes
hsa_circ_0087391	chr9:88284400:88327481	exon	NM_001286715;AGTPBP1	3.56673	7.19295	2.44006	0.0241893	0.855998	-3.93064	Yes
circRNA18031	chr7:27824782:27839709	exon	NM_006024;TAX1BP1	5.45156	8.03751	2.42547	0.0249461	0.855998	-3.93909	Yes
hsa_circ_0001165	chr20:46252655:46262380	exon	NM_181659;NCOA3	4.05627	7.92895	2.39878	0.0263885	0.855998	-3.95452	Yes
hsa_circ_0001181	chr21:30693542:30702014	UTR5_exon	NM_206866;BACH1	8.28086	25.3893	2.38051	0.0274199	0.855998	-3.96505	Yes
hsa_circ_0035292	chr15:52161414:52194233	exon	NM_014547;TMOD3	2.60792	5.23544	2.35311	0.0290366	0.855998	-3.98082	Yes
circRNA6455	chr14:50292585:50298079	exon	NM_004713;NEMF	4.75707	8.76686	2.34216	0.0297075	0.855998	-3.98711	Yes
hsa_circ_0056012	chr2:110342703:110343415	exon	NM_144710;SEPT10	2.6336	3.8138	2.33528	0.030136	0.855998	-3.99105	Yes
hsa_circ_0006618	chr4:83799883:83803093	exon_UTR3	NM_014933;SEC31A	5.33876	13.602	2.3342	0.0302039	0.855998	-3.99167	Yes
circRNA18476	chr7:91924202:91957214	UTR5_exon	NM_019004;ANKIB1	8.9943	16.0244	2.32862	0.0305568	0.855998	-3.99487	Yes
hsa_circ_0001971	chr7:23015829:23023664	exon	NM_032581;FAM126A	2.79637	2.00762	2.27525	0.0341261	0.879095	-4.02535	Yes
hsa_circ_0001064	chr2:120830754:120836157	exon	NM_020909;EPB41L5	5.22702	9.4059	2.25713	0.0354232	0.879095	-4.03566	Yes
hsa_circ_0029633	chr13:20625573:20641530	exon	NM_003453;ZMYM2	2.97113	5.94489	2.25568	0.0355284	0.879095	-4.03648	Yes
hsa_circ_0004689	chr1:185183639:185200840	exon	NM_017673;SWT1	3.29519	4.49926	2.22734	0.0376532	0.879095	-4.05254	Yes
hsa_circ_0000982	chr2:24357989:24369956	exon	NM_001145710;FAM228B	12.9462	17.2913	2.22492	0.0378399	0.879095	-4.0539	Yes
hsa_circ_0001060	chr2:106774514:106782539	exon	NM_001253875;UXS1	3.40319	9.05399	2.22288	0.0379982	0.879095	-4.05506	Yes
hsa_circ_0001807	chr8:68163534:68172161	exon	NM_006421;ARFGEF1	2.20561	5.806	2.2013	0.0397082	0.879095	-4.06724	Yes
circRNA10473	chr2:136505837:136530117	exon	NM_014607;UBXN4	2.6125	3.55564	2.17637	0.0417702	0.879095	-4.08125	Yes
circRNA19195	chr8:68200190:68214701	exon	NM_006421;ARFGEF1	2.9135	7.78089	2.1734	0.0420217	0.879095	-4.08292	Yes
hsa_circ_0025967	chr12:46319925:46322642	exon	NM_004719;SCAF11	5.10523	13.4854	2.16564	0.0426871	0.879095	-4.08727	Yes
circRNA20001	chr9:5968018:5988545	exon	NM_001017969;KIAA2026	3.6733	6.81697	2.12046	0.0467533	0.879095	-4.11248	Yes
hsa_circ_0000530	chr14:39746138:39748741	exon	NM_001247989;CTAGE5	-6.42686	5.48784	-4.34645	0.000317339	0.378732	-2.85342	NO
hsa_circ_0001136	chr20:30954187:30956926	exon	NM_015338;ASXL1	-12.7265	9.79427	-4.29165	0.000360526	0.378732	-2.88139	NO
hsa_circ_0003280	chr5:137904614:137906830	exon	NM_004134;HSPA9	-5.54812	6.16357	-3.3552	0.00317258	0.815136	-3.39465	NO
hsa_circ_0005925	chr7:99952766:99953427	UTR5	NR_036569;STAG3L5P-PVRIG2P-PILRB	-4.93504	5.76523	-3.3368	0.00330938	0.815136	-3.40528	NO
circRNA12757	chr21:8402214|8446560	antisense	NR_038958;LOC100507412	-3.95633	3.12522	-3.03878	0.0065184	0.815136	-3.57917	NO
circRNA12753	chr21:8402198|8446530	antisense	NR_038958;LOC100507412	-5.83896	3.62711	-3.00363	0.0070548	0.815136	-3.59983	NO
hsa_circ_0046263	chr17:79813018:79813462	exon	NM_000918;P4HB	-4.3686	4.18065	-2.99695	0.00716155	0.815136	-3.60377	NO
hsa_circ_0000419	chr12:70193989:70195501	exon	NM_175623;RAB3IP	-33.6424	68.7456	-2.99409	0.00720768	0.815136	-3.60545	NO
hsa_circ_0000940	chr19:45766371:45766625	exon	NM_031417;MARK4	-3.71268	6.71977	-2.99222	0.00723795	0.815136	-3.60655	NO
hsa_circ_0004942	chr15:41036245:41037457	exon	NM_018145;RMDN3	-2.47454	4.00157	-2.92712	0.00837375	0.815136	-3.64488	NO
hsa_circ_0006354	chr1:7837220:7838229	exon	NM_004781;VAMP3	-8.56566	15.3962	-2.8473	0.010001	0.815136	-3.69192	NO
circRNA2938	chr10:60432865:60433264	intergenic		8.81306	14.5145	2.83866	0.0101944	0.815136	-3.69701	NO
circRNA13804	chr3:188600774:188601269	exon	NM_005578;LPP	9.71694	8.43599	2.83044	0.0103818	0.815136	-3.70186	NO
hsa_circ_0005725	chr15:75219107:75221573	exon	NM_004255;COX5A	-4.30052	3.33801	-2.82957	0.0104017	0.815136	-3.70237	NO
hsa_circ_0001924	chrX:64271342|64295792	intergenic		21.5092	27.1265	2.80379	0.0110118	0.815136	-3.71757	NO
hsa_circ_0000880	chr19:5604594:5604947	exon	NM_014649;SAFB2	-12.7394	21.6732	-2.79886	0.0111323	0.815136	-3.72047	NO
hsa_circ_0007618	chr8:25265499:25266456	exon	NM_024940;DOCK5	-3.89181	4.25428	-2.77812	0.0116531	0.815136	-3.73269	NO
hsa_circ_0000026	chr1:21377359:21437876	UTR3_exon	NM_001198801;EIF4G3	-3.50831	6.8017	-2.70165	0.0137813	0.815136	-3.77772	NO
hsa_circ_0014614	chr1:155695173:155695810	exon	NM_001199849;DAP3	-4.0102	4.40662	-2.68599	0.0142604	0.815136	-3.78692	NO
circRNA13802	chr3:188598081:188598657	exon	NM_005578;LPP	12.5732	12.4018	2.67332	0.0146597	0.815136	-3.79437	NO
hsa_circ_0007919	chr17:953290:1003975	exon	NM_001159746;ABR	-42.2603	60.9444	-2.66731	0.0148527	0.815136	-3.7979	NO
hsa_circ_0045334	chr17:62817885:62818511	UTR5	NR_024386;PLEKHM1P	-4.99092	5.60851	-2.66063	0.0150703	0.815136	-3.80183	NO
hsa_circ_0008806	chr22:42204879:42209826	UTR5_exon	NM_024821;CCDC134	-4.62833	7.30531	-2.65978	0.015098	0.815136	-3.80233	NO
hsa_circ_0006500	chr5:118576114:118580271	exon	NM_001290322;DMXL1	-3.01887	2.8349	-2.64236	0.0156802	0.815136	-3.81255	NO
hsa_circ_0004210	chr7:156758964:156759786	exon	NM_138400;NOM1	-6.16934	7.73698	-2.63377	0.0159752	0.815136	-3.8176	NO
circRNA3546	chr11:122928552:122929462	UTR5_exon	NR_003125;SNORD14E	7.42204	13.8011	2.62621	0.016239	0.815136	-3.82203	NO
hsa_circ_0065769	chr3:50004903:50012825	exon	NM_005777;RBM6	-2.46113	3.5553	-2.60856	0.0168712	0.824333	-3.83238	NO
hsa_circ_0003693	chr1:145594038:145595219	exon	NM_006468;POLR3C	-2.83535	5.16554	-2.58185	0.0178724	0.850848	-3.84803	NO
hsa_circ_0000914	chr19:18648411:18649246	exon	NM_012181;FKBP8	-5.65845	13.333	-2.5728	0.0182238	0.850848	-3.85332	NO
hsa_circ_0083465	chr8:17868746:17869336	exon	NM_006197;PCM1	-2.90007	6.29481	-2.56199	0.0186523	0.851925	-3.85964	NO
hsa_circ_0000392	chr12:42604157:42604482	exon_intron	NM_001190979;YAF2	-3.43558	4.06871	-2.54529	0.0193334	0.855998	-3.86941	NO
hsa_circ_0002473	chr13:96375496:96377506	exon	NM_006260;DNAJC3	-5.53238	4.84104	-2.52533	0.0201777	0.855998	-3.88106	NO
hsa_circ_0003788	chr4:185580494:185599548	exon	NM_152683;PRIMPOL	-2.64682	3.17873	-2.51298	0.0207173	0.855998	-3.88826	NO
hsa_circ_0004417	chr1:219366424:219414650	exon_UTR3	NM_138794;LYPLAL1	4.06602	6.21205	2.47737	0.02235	0.855998	-3.90898	NO
hsa_circ_0002058	chr11:61133517:61135470	exon	NM_016464;TMEM138	-4.89066	16.3973	-2.43776	0.0243072	0.855998	-3.93197	NO
hsa_circ_0002758	chr10:71243447:71244971	exon	NM_012339;TSPAN15	-3.23429	3.7429	-2.42375	0.0250368	0.855998	-3.94008	NO
hsa_circ_0008922	chr5:138614016:138614818	UTR5	NM_199189;MATR3	-6.2442	7.32643	-2.41504	0.0255006	0.855998	-3.94512	NO
hsa_circ_0000448	chr12:120592774:120593523	exon	NM_006836;GCN1	-20.13	25.9603	-2.40936	0.0258077	0.855998	-3.94841	NO
circRNA2407	chr10:12041904:12056183	exon	NM_080599;UPF2	-2.78375	4.0593	-2.38218	0.0273241	0.855998	-3.96409	NO
hsa_circ_0037158	chr16:354304:364683	exon	NM_003502;AXIN1	-4.43655	5.3121	-2.37983	0.0274589	0.855998	-3.96545	NO
hsa_circ_0001551	chr5:167915607:167924353	exon	NM_002887;RARS	-8.10341	14.1558	-2.37224	0.027899	0.855998	-3.96982	NO
hsa_circ_0046702	chr18:756557:756835	exon	NM_005433;YES1	-2.80948	3.09775	-2.37073	0.0279871	0.855998	-3.97069	NO
hsa_circ_0074371	chr5:142434004:142437312	exon	NM_015071;ARHGAP26	-18.7468	25.7767	-2.35033	0.0292059	0.855998	-3.98242	NO
hsa_circ_0003258	chr17:47388674:47389404	exon	NM_001145365;ZNF652	-6.36188	11.7606	-2.3477	0.0293663	0.855998	-3.98393	NO
hsa_circ_0000996	chr2:44729828|44732869	intron		-2.04678	2.67331	-2.34621	0.029458	0.855998	-3.98478	NO
circRNA8749	chr17:3608391|3608939	intergenic		-3.31659	1.87841	-2.33942	0.0298777	0.855998	-3.98868	NO
hsa_circ_0050334	chr19:30462100:30477324	exon	NM_003796;URI1	-2.3585	2.90867	-2.33791	0.0299718	0.855998	-3.98955	NO
hsa_circ_0008802	chr12:51402259:51404549	exon_UTR3	NM_001174129;SLC11A2	-3.89506	4.97365	-2.33123	0.0303913	0.855998	-3.99338	NO
hsa_circ_0004865	chr13:24796957:24798720	exon	NM_001286792;SPATA13	-3.97485	5.97682	-2.31475	0.0314497	0.869417	-4.00281	NO
hsa_circ_0005142	chr9:86297866:86301070	exon	NM_013438;UBQLN1	-6.37945	9.03419	-2.2803	0.0337726	0.879095	-4.02248	NO
hsa_circ_0003036	chr3:196533450:196534785	exon	NM_002577;PAK2	-2.65	3.92115	-2.27934	0.03384	0.879095	-4.02303	NO
hsa_circ_0000346	chr11:82822155|82828239	intergenic		-4.02173	3.0824	-2.27295	0.0342884	0.879095	-4.02666	NO
hsa_circ_0001693	chr7:30590252:30601744	UTR5	NR_038889;LOC401320	4.86619	10.8024	2.21729	0.0384344	0.879095	-4.05821	NO
hsa_circ_0002842	chrX:64295354|64333693	intergenic		9.30996	12.0331	2.1913	0.0405237	0.879095	-4.07286	NO
hsa_circ_0000462	chr12:129299320:129299615	exon	NM_145648;SLC15A4	-3.22512	5.40752	-2.18488	0.0410552	0.879095	-4.07647	NO
hsa_circ_0087960	chr9:113734353:113735838	exon_UTR3	NM_057159;LPAR1	-10.5389	12.3914	-2.149	0.0441458	0.879095	-4.09658	NO
hsa_circ_0004075	chr11:47774468:47776216	exon	NM_015308;FNBP4	-2.238	3.95007	-2.14689	0.0443338	0.879095	-4.09775	NO
hsa_circ_0001788	chr8:37623044:37623873	exon	NM_007198;PROSC	-6.51431	13.2763	-2.14494	0.0445089	0.879095	-4.09885	NO
hsa_circ_0000734	chr17:1746097:1756483	exon	NM_002945;RPA1	-4.32345	8.02498	-2.14463	0.0445367	0.879095	-4.09902	NO
hsa_circ_0001906	chr9:140705913:140712590	exon	NM_024757;EHMT1	-3.62551	4.45836	-2.12657	0.046184	0.879095	-4.10908	NO
hsa_circ_0006804	chr19:19603115:19603521	exon	NM_017660;GATAD2A	-1.99503	3.43567	-2.12427	0.0463972	0.879095	-4.11036	NO
circRNA3672	chr11:19181362|19182228	intron		3.76368	5.78203	2.10857	0.0478805	0.879095	-4.11908	NO
hsa_circ_0001200	chr21:46275125:46281186	exon	NM_004339;PTTG1IP	-3.00155	4.92859	-2.10146	0.0485657	0.879095	-4.12302	NO
circRNA6310	chr14:35036892:35037219	exon	NM_021249;SNX6	-2.13188	2.35518	-2.09241	0.0494511	0.879095	-4.12803	NO
hsa_circ_0003793	chr10:31661947|31676727	intron		2.47041	3.47653	2.08909	0.04978	0.879095	-4.12987	NO
