# Supplementary material for: A circRNA signature predicts postoperative recurrence in stage II/III colon cancer
Source: EMBO Mol Med. 2019 Sep 2;11(10):e10168. doi: 10.15252/emmm.201810168 (PMC6783650; doi:10.15252/emmm.201810168)
Supplement: Supplementary file 5 — Source Data for Figure 3 [file EMMM-11-e10168-s004.xlsx]

## Sheet: training
ID	OSstatus	DFSstatus	OS	DFS	riskscore	riskscoreStatus
Patient 1	0	0	68	68	0.370796	High
Patient 2	0	1	84	63	-0.0729155	Low
Patient 3	0	0	78	78	0.338871	High
Patient 4	0	0	76	76	-0.0487022	Low
Patient 5	0	1	45	13	-0.199746	Low
Patient 6	1	1	12	5	0.375617	High
Patient 7	0	1	89	23	0.349345	High
Patient 8	1	1	32	11	0.533846	High
Patient 9	0	0	94	94	-0.587391	Low
Patient 10	0	0	65	65	0.0749046	High
Patient 11	1	1	54	38	-0.0584248	Low
Patient 12	0	1	78	27	-0.196244	Low
Patient 13	1	1	31	5	2.40269	High
Patient 14	0	0	72	72	0.464206	High
Patient 15	0	0	72	72	0.210969	High
Patient 16	0	0	73	73	0.319417	High
Patient 17	0	0	69	69	-0.161658	Low
Patient 18	0	0	62	62	0.0970521	High
Patient 19	0	0	69	69	0.523866	High
Patient 20	0	0	86	86	0.625428	High
Patient 21	0	0	68	68	0.978972	High
Patient 22	0	1	46	21	0.815295	High
Patient 23	0	1	85	67	0.0666405	High
Patient 24	1	1	63	46	1.43853	High
Patient 25	1	1	35	11	0.432206	High
Patient 26	0	0	87	87	1.02622	High
Patient 27	1	1	23	4	0.673139	High
Patient 28	0	0	69	69	-1.42754	Low
Patient 29	0	0	60	60	0.23976	High
Patient 30	0	1	64	14	2.5106	High
Patient 31	1	1	19	16	0.296482	High
Patient 32	0	0	78	78	-2.15638	Low
Patient 33	0	0	64	64	0.507115	High
Patient 34	1	1	19	6	0.855972	High
Patient 35	0	0	44	44	-0.40639	Low
Patient 36	0	0	47	47	-0.618007	Low
Patient 37	1	1	33	13	2.72328	High
Patient 38	0	0	118	118	0.527994	High
Patient 39	1	1	25	18	0.026221	High
Patient 40	1	1	85	79	1.22666	High
Patient 41	0	0	120	120	-1.91683	Low
Patient 42	1	1	31	16	1.76637	High
Patient 43	0	0	114	114	-0.159797	Low
Patient 44	0	0	113	113	-0.794556	Low
Patient 45	0	0	113	113	-0.902348	Low
Patient 46	0	0	102	102	-0.0293963	High
Patient 47	0	0	91	91	0.846807	High
Patient 48	0	0	93	93	0.202195	High
Patient 49	0	1	70	25	1.01982	High
Patient 50	1	1	55	55	0.280931	High
Patient 51	0	0	89	89	-0.126771	Low
Patient 52	0	0	80	80	0.410105	High
Patient 53	0	0	80	80	0.470192	High
Patient 54	1	1	21	9	0.439378	High
Patient 55	1	1	66	15	1.86776	High
Patient 56	0	0	75	75	-1.71829	Low
Patient 57	1	1	51	10	0.163724	High
Patient 58	0	0	74	74	0.294234	High
Patient 59	0	0	70	70	-0.307587	Low
Patient 60	0	0	69	69	-0.786693	Low
Patient 61	0	0	70	70	0.366771	High
Patient 62	0	0	67	67	-1.09677	Low
Patient 63	0	0	66	66	-1.02368	Low
Patient 64	0	0	64	64	-0.454953	Low
Patient 65	0	0	67	67	-0.048203	Low
Patient 66	0	0	66	66	0.932977	High
Patient 67	1	1	18	1	0.571914	High
Patient 68	0	0	53	53	-0.24349	Low
Patient 69	0	0	52	52	0.815392	High
Patient 70	0	0	53	53	0.345089	High
Patient 71	1	1	23	8	1.0452	High
Patient 72	0	0	83	83	-0.105524	Low
Patient 73	0	0	69	69	-0.344568	Low
Patient 74	1	1	35	20	-0.635516	Low
Patient 75	0	1	51	11	1.30473	High
Patient 76	0	0	70	70	-1.76648	Low
Patient 77	0	0	67	67	-0.0323976	High
Patient 78	0	0	66	66	-0.624058	Low
Patient 79	0	0	45	45	-1.00969	Low
Patient 80	0	0	47	47	-0.256378	Low
Patient 81	0	0	126	126	-0.613411	Low
Patient 82	0	0	121	121	0.441547	High
Patient 83	1	1	36	29	2.15174	High
Patient 84	0	0	117	117	0.160468	High
Patient 85	0	0	117	117	-0.0520674	Low
Patient 86	1	1	62	62	1.22855	High
Patient 87	0	0	115	115	-0.263464	Low
Patient 88	1	1	23	7	-0.347916	Low
Patient 89	0	0	109	109	-0.879336	Low
Patient 90	1	1	27	13	-2.62869	Low
Patient 91	1	1	19	12	-0.240035	Low
Patient 92	1	1	73	73	0.368968	High
Patient 93	0	0	88	88	0.116535	High
Patient 94	1	1	21	8	3.07162	High
Patient 95	0	0	81	81	0.126303	High
Patient 96	0	0	79	79	-0.465209	Low
Patient 97	0	0	80	80	-2.99612	Low
Patient 98	0	0	84	84	0.638933	High
Patient 99	0	0	83	83	-0.68245	Low
Patient 100	0	0	82	82	1.81905	High
Patient 101	0	0	78	78	0.563907	High
Patient 102	0	0	77	77	1.05461	High
Patient 103	0	0	79	79	-2.14195	Low
Patient 104	0	0	82	82	-1.03055	Low
Patient 105	0	0	80	80	-0.873395	Low
Patient 106	0	0	78	78	0.645188	High
Patient 107	0	0	77	77	0.451509	High
Patient 108	0	0	77	77	-1.33304	Low
Patient 109	1	1	56	39	-0.276244	Low
Patient 110	0	0	82	82	-0.223056	Low
Patient 111	0	0	81	81	0.863666	High
Patient 112	0	0	81	81	-1.65298	Low
Patient 113	0	0	73	73	0.474667	High
Patient 114	0	0	67	67	-1.84202	Low
Patient 115	1	1	43	22	0.525915	High
Patient 116	0	0	71	71	0.104267	High
Patient 117	0	0	75	75	-1.02828	Low
Patient 118	0	0	74	74	-0.212834	Low
Patient 119	0	0	74	74	0.640503	High
Patient 120	0	0	71	71	-0.757193	Low
Patient 121	0	0	68	68	-1.07088	Low
Patient 122	0	0	70	70	-1.04537	Low
Patient 123	0	0	74	74	-0.502248	Low
Patient 124	0	0	66	66	-0.338835	Low
Patient 125	0	0	67	67	-0.263592	Low
Patient 126	0	0	69	69	-1.23651	Low
Patient 127	0	0	69	69	-1.1231	Low
Patient 128	0	0	64	64	0.981919	High
Patient 129	0	0	68	68	0.252085	High
Patient 130	0	0	67	67	-0.532235	Low
Patient 131	0	0	64	64	-0.456741	Low
Patient 132	0	0	67	67	-1.10872	Low
Patient 133	0	0	67	67	0.590148	High
Patient 134	0	0	63	63	-0.632318	Low
Patient 135	0	0	66	66	1.28733	High
Patient 136	1	1	49	27	2.49743	High
Patient 137	0	0	63	63	0.76027	High
Patient 138	0	0	60	60	-0.654737	Low
Patient 139	0	0	63	63	0.584071	High
Patient 140	0	0	62	62	-0.443265	Low
Patient 141	1	1	25	23	2.09796	High
Patient 142	1	1	40	27	-0.926838	Low
Patient 143	0	0	54	54	-1.45784	Low
Patient 144	0	0	53	53	-1.58188	Low
Patient 145	0	0	54	54	-1.09278	Low
Patient 146	0	0	54	54	1.51662	High
Patient 147	0	0	53	53	0.540388	High
Patient 148	0	0	49	49	-0.181139	Low
Patient 149	0	0	54	54	-0.217069	Low
Patient 150	1	1	17	17	1.94933	High
Patient 151	0	0	53	53	-0.170601	Low
Patient 152	0	1	50	11	-0.584098	Low
Patient 153	0	0	49	49	-0.41185	Low
Patient 154	0	0	49	49	-0.0334442	Low
Patient 155	0	0	48	48	-2.46822	Low
Patient 156	0	0	47	47	-0.617601	Low
Patient 157	0	0	48	48	-1.16479	Low
Patient 158	0	0	48	48	0.762849	High
Patient 159	0	0	41	41	-0.844607	Low
Patient 160	1	1	34	29	0.042998	High
Patient 161	0	0	47	47	-0.813426	Low
Patient 162	0	0	109	109	-0.476257	Low
Patient 163	0	1	89	26	0.161022	High
Patient 164	1	1	55	27	0.283192	High
Patient 165	0	1	60	4	0.371953	High
Patient 166	0	0	69	69	-1.01863	Low
Patient 167	1	1	43	15	0.427021	High
Patient 168	0	1	56	8	0.372143	High
Patient 169	1	1	55	31	0.609178	High
Patient 170	1	1	33	13	1.60161	High
Patient 171	0	0	70	70	1.20599	High
Patient 172	0	0	65	65	-0.970315	Low
Patient 173	1	1	24	24	0.0791139	High
Patient 174	1	1	18	18	1.95499	High
Patient 175	0	0	117	117	-0.301449	Low
Patient 176	1	1	95	41	0.560464	High
Patient 177	0	1	74	38	-0.556138	Low
Patient 178	0	0	108	108	-0.35704	Low
Patient 179	0	0	106	106	-0.339322	Low
Patient 180	0	0	102	102	-0.37685	Low
Patient 181	0	0	99	99	0.221577	High
Patient 182	0	0	48	48	-0.426765	Low
Patient 183	0	0	98	98	-0.169863	Low
Patient 184	0	0	97	97	-1.05762	Low
Patient 185	0	0	93	93	0.937961	High
Patient 186	0	0	91	91	-2.31225	Low
Patient 187	0	0	89	89	-0.306802	Low
Patient 188	0	0	88	88	-0.257651	Low
Patient 189	0	0	82	82	0.120189	High
Patient 190	1	1	66	66	-0.359616	Low
Patient 191	0	0	75	75	1.16996	High
Patient 192	0	0	83	83	-0.464965	Low
Patient 193	0	0	76	76	-0.240468	Low
Patient 194	0	1	67	10	0.794544	High
Patient 195	0	0	83	83	1.42277	High
Patient 196	1	1	88	88	0.582471	High
Patient 197	1	1	64	58	0.609512	High
Patient 198	1	1	89	52	-0.206597	Low
Patient 199	0	0	108	108	-0.916986	Low
Patient 200	1	1	71	71	0.643404	High
Patient 201	1	1	93	93	0.336957	High
Patient 202	0	1	74	34	0.00713805	High
Patient 203	1	1	45	45	0.94132	High
Patient 204	1	1	48	42	0.209643	High
Patient 205	0	0	86	86	-1.36214	Low
Patient 206	0	0	79	79	-0.213568	Low
Patient 207	0	0	81	81	-1.03939	Low
Patient 208	0	0	76	76	-0.714276	Low
Patient 209	0	0	68	68	-0.999288	Low
Patient 210	0	0	67	67	-0.0723297	Low
Patient 211	0	0	71	71	-0.00572895	High
Patient 212	0	0	69	69	0.90481	High
Patient 213	0	0	69	69	-0.803748	Low
Patient 214	0	1	65	37	-0.00672502	High
Patient 215	0	0	68	68	0.114007	High
Patient 216	0	0	63	63	-1.11234	Low
Patient 217	0	0	68	68	-0.924605	Low
Patient 218	0	0	67	67	-0.479907	Low
Patient 219	0	0	64	64	0.388409	High
Patient 220	0	0	64	64	-1.02022	Low
Patient 221	0	0	63	63	-1.49217	Low
Patient 222	0	0	67	67	0.509257	High
Patient 223	0	0	64	64	0.298728	High
Patient 224	0	0	64	64	0.603811	High
Patient 225	0	0	66	66	1.16727	High
Patient 226	0	0	65	65	0.597284	High
Patient 227	1	1	33	11	2.20892	High
Patient 228	0	0	67	67	0.884391	High
Patient 229	0	0	63	63	-1.55965	Low
Patient 230	1	1	33	33	-0.246904	Low
Patient 231	1	1	28	11	1.14846	High
Patient 232	0	1	57	36	0.0192718	High
Patient 233	1	1	33	28	0.206521	High
Patient 234	0	0	50	50	-0.519096	Low
Patient 235	0	0	50	50	0.128106	High
Patient 236	0	0	52	52	-2.16884	Low
Patient 237	0	0	53	53	-1.33602	Low
Patient 238	0	0	54	54	-0.183896	Low
Patient 239	0	1	51	40	-0.0369213	Low
Patient 240	0	0	49	49	-0.329217	Low
Patient 241	0	0	45	45	-0.18838	Low
Patient 242	0	0	45	45	-0.294916	Low
Patient 243	0	0	47	47	1.2287	High
Patient 244	0	0	44	44	1.95208	High
Patient 245	0	0	47	47	-0.669783	Low
Patient 246	0	0	47	47	0.329169	High
Patient 247	1	1	16	16	1.80697	High
Patient 248	0	0	45	45	-0.187833	Low
Patient 249	0	0	42	42	-1.69149	Low

## Sheet: validation
ID	OSstatus	DFSstatus	OS	DFS	riskscore	riskscoreStatus
Patient 1	1	1	43	41	0.807496	High
Patient 2	1	1	10	8	-0.1041	Low
Patient 3	0	0	43	43	0.353847	High
Patient 4	0	0	116	116	-1.10354	Low
Patient 5	0	0	89	89	-0.255246	Low
Patient 6	0	0	97	97	-0.259595	Low
Patient 7	0	0	63	63	-2.18082	Low
Patient 8	0	0	47	47	-0.498233	Low
Patient 9	1	1	83	66	0.581597	High
Patient 10	1	1	52	46	2.08101	High
Patient 11	1	1	49	49	0.298605	High
Patient 12	0	0	109	109	-0.429663	Low
Patient 13	0	0	106	106	0.42486	High
Patient 14	0	0	93	93	-0.00433843	High
Patient 15	0	0	78	78	-1.25782	Low
Patient 16	1	1	33	6	0.797571	High
Patient 17	0	0	77	77	-0.0941531	Low
Patient 18	0	0	84	84	1.73813	High
Patient 19	1	1	90	90	-0.430126	Low
Patient 20	0	0	71	71	-1.21345	Low
Patient 21	0	0	79	79	0.659604	High
Patient 22	0	0	52	52	-0.548378	Low
Patient 23	1	1	45	42	2.3492	High
Patient 24	0	0	84	84	0.328513	High
Patient 25	1	1	65	30	-0.531132	Low
Patient 26	1	1	68	68	0.127703	High
Patient 27	1	1	28	28	0.86069	High
Patient 28	0	0	97	97	0.330356	High
Patient 29	0	0	99	99	0.00534679	High
Patient 30	0	0	98	98	0.0304694	High
Patient 31	1	1	44	18	1.84388	High
Patient 32	1	1	47	47	0.857246	High
Patient 33	0	0	94	94	0.322743	High
Patient 34	0	1	74	60	-0.448567	Low
Patient 35	0	0	71	71	-0.32528	Low
Patient 36	0	0	66	66	-1.30357	Low
Patient 37	0	0	75	75	-0.234249	Low
Patient 38	0	0	70	70	-0.396073	Low
Patient 39	0	0	63	63	0.644989	High
Patient 40	0	0	65	65	-0.239864	Low
Patient 41	0	0	47	47	0.178449	High
Patient 42	0	0	46	46	-0.148906	Low
Patient 43	0	0	92	92	0.407872	High
Patient 44	1	1	34	34	0.530283	High
Patient 45	0	0	61	61	-0.262108	Low
Patient 46	0	1	58	27	0.600293	High
Patient 47	1	1	49	49	1.63581	High
Patient 48	1	1	34	34	0.557058	High
Patient 49	1	1	82	31	1.71594	High
Patient 50	0	0	89	89	0.317766	High
Patient 51	0	0	79	79	-0.477796	Low
Patient 52	1	1	30	15	0.874329	High
Patient 53	0	0	89	89	0.951757	High
Patient 54	0	0	84	84	-1.47543	Low
Patient 55	0	0	83	83	0.587438	High
Patient 56	0	0	83	83	-0.462756	Low
Patient 57	1	1	54	52	0.179324	High
Patient 58	0	0	75	75	-1.08543	Low
Patient 59	0	0	75	75	-1.14435	Low
Patient 60	0	0	65	65	0.761695	High
Patient 61	0	1	77	32	-1.07637	Low
Patient 62	1	1	57	38	-0.606879	Low
Patient 63	1	1	21	16	0.573241	High
Patient 64	0	0	72	72	-0.632688	Low
Patient 65	0	0	76	76	1.60659	High
Patient 66	0	0	73	73	0.147618	High
Patient 67	0	0	74	74	1.55954	High
Patient 68	0	0	61	61	-0.0364694	Low
Patient 69	1	1	32	8	0.917052	High
Patient 70	0	0	70	70	-1.31873	Low
Patient 71	0	0	69	69	0.263378	High
Patient 72	0	0	68	68	-1.51521	Low
Patient 73	0	0	67	67	-1.14633	Low
Patient 74	0	0	66	66	-0.746514	Low
Patient 75	0	0	66	66	0.515293	High
Patient 76	0	1	51	35	1.55392	High
Patient 77	0	0	63	63	0.0179592	High
Patient 78	1	1	15	9	1.95839	High
Patient 79	0	1	54	15	-0.237066	Low
Patient 80	0	0	54	54	-0.663095	Low
Patient 81	0	0	8	8	0.491542	High
Patient 82	0	0	50	50	0.264684	High
Patient 83	0	0	50	50	-0.0228214	High
Patient 84	0	0	52	52	1.3673	High
Patient 85	0	1	52	14	0.399265	High
Patient 86	0	0	48	48	0.477734	High
Patient 87	0	0	47	47	-0.0431605	Low
Patient 88	0	0	45	45	-1.86892	Low
Patient 89	0	0	66	66	1.24874	High
Patient 90	0	0	115	115	-0.911973	Low
Patient 91	1	1	26	12	1.21165	High
Patient 92	0	0	106	106	-0.105595	Low
Patient 93	0	0	98	98	0.563257	High
Patient 94	0	0	100	100	-0.807751	Low
Patient 95	0	0	78	78	-1.1764	Low
Patient 96	1	1	54	34	1.86041	High
Patient 97	0	1	101	40	-0.456185	Low
Patient 98	0	0	99	99	1.49889	High
Patient 99	0	0	71	71	2.064	High
Patient 100	0	0	79	79	0.0849801	High
Patient 101	0	0	83	83	0.452519	High
Patient 102	1	1	51	42	0.152865	High
Patient 103	1	1	35	35	0.254808	High
Patient 104	0	0	68	68	0.42985	High
Patient 105	0	0	61	61	0.0952349	High
Patient 106	1	1	28	28	-0.752804	Low
Patient 107	1	1	46	36	1.38056	High
Patient 108	0	0	68	68	0.89533	High
Patient 109	0	0	68	68	-0.0902306	Low
Patient 110	0	0	67	67	0.135054	High
Patient 111	0	0	67	67	-0.281522	Low
Patient 112	0	0	67	67	0.216532	High
Patient 113	0	1	63	35	0.735398	High
Patient 114	0	0	63	63	-1.05285	Low
Patient 115	0	1	63	14	1.76966	High
Patient 116	1	1	30	16	0.556424	High
Patient 117	0	0	50	50	-1.33289	Low
Patient 118	0	0	44	44	-1.41233	Low
Patient 119	0	0	45	45	-0.50749	Low
Patient 120	0	0	43	43	-1.27997	Low
Patient 121	0	0	44	44	1.38775	High
Patient 122	0	0	44	44	-1.62412	Low

## Sheet: external.validation
SampleID	OSstatus	DFSstatus	OS	DFS	riskscore	riskscoreStatus
Patient 1	0	0	71	5	-0.879586	Low
Patient 2	0	0	76	76	0.0505222	High
Patient 3	0	0	69	69	-2.56557	Low
Patient 4	0	0	68	68	-0.270382	Low
Patient 5	1	1	11	11	0.389857	High
Patient 6	0	0	69	69	-0.866759	Low
Patient 7	0	0	63	63	-0.150468	Low
Patient 8	1	1	39	10	-0.586379	Low
Patient 9	0	0	78	78	-0.178237	Low
Patient 10	0	0	68	44	-1.68518	Low
Patient 11	0	0	78	78	-0.250023	Low
Patient 12	0	0	74	74	-1.33554	Low
Patient 13	0	0	67	67	-0.413998	Low
Patient 14	0	1	63	3	-0.497539	Low
Patient 15	0	0	66	66	-3.17174	Low
Patient 16	0	0	65	65	-1.45313	Low
Patient 17	1	1	19	15	0.471559	High
Patient 18	0	0	73	73	-1.68637	Low
Patient 19	0	0	65	65	-3.97541	Low
Patient 20	0	0	63	63	-1.54753	Low
Patient 21	1	1	23	21	0.892058	High
Patient 22	1	1	28	6	0.645966	High
Patient 23	0	0	63	63	-1.01582	Low
Patient 24	1	1	21	21	-0.777416	Low
Patient 25	1	1	20	12	1.51507	High
Patient 26	0	0	62	62	-0.819319	Low
Patient 27	0	0	62	62	-1.19615	Low
Patient 28	0	0	66	66	-1.56844	Low
Patient 29	0	0	66	66	0.415173	High
Patient 30	0	0	62	62	-1.33391	Low
Patient 31	0	0	63	63	-1.67992	Low
Patient 32	0	0	63	63	-1.54399	Low
Patient 33	0	0	61	61	-0.490951	Low
Patient 34	1	1	18	18	-0.361394	Low
Patient 35	0	0	68	68	-1.8893	Low
Patient 36	0	0	68	68	-1.77614	Low
Patient 37	0	0	63	63	-3.10557	Low
Patient 38	0	0	69	69	-1.83195	Low
Patient 39	0	0	65	65	-0.530961	Low
Patient 40	1	1	31	12	-0.597966	Low
Patient 41	1	1	44	24	0.0319742	High
Patient 42	0	0	71	71	-3.48932	Low
Patient 43	0	0	65	65	-1.7388	Low
Patient 44	0	0	68	23	-0.611127	Low
Patient 45	1	1	25	25	-0.516389	Low
Patient 46	0	0	65	65	-0.552645	Low
Patient 47	0	0	60	60	-1.2351	Low
Patient 48	0	0	64	64	-1.16492	Low
Patient 49	0	0	69	69	0.28149	High
Patient 50	1	1	10	7	1.40367	High
Patient 51	0	0	64	64	-2.22248	Low
Patient 52	0	0	64	64	-1.06744	Low
Patient 53	1	1	13	13	-0.0272468	High
Patient 54	0	1	63	27	-2.45874	Low
Patient 55	0	0	59	59	-1.4694	Low
Patient 56	0	0	71	71	-0.0556426	Low
Patient 57	0	0	63	63	-0.111024	Low
Patient 58	1	1	24	22	3.13493	High
Patient 59	0	0	62	62	-0.769547	Low
Patient 60	1	1	25	7	0.0269951	High
Patient 61	0	0	68	68	0.37816	High
Patient 62	0	0	58	58	0.294975	High
Patient 63	1	1	55	18	-0.105782	Low
Patient 64	0	0	66	66	-1.38002	Low
Patient 65	1	1	55	55	0.673606	High
Patient 66	1	1	35	1	1.61133	High
Patient 67	0	0	69	69	-2.11466	Low
Patient 68	0	0	67	67	-0.455725	Low
Patient 69	0	0	69	69	-0.58164	Low
Patient 70	0	0	66	66	-1.51032	Low
Patient 71	0	0	61	61	-1.50465	Low
Patient 72	0	0	60	60	-1.08397	Low
Patient 73	0	0	68	68	-0.22703	Low
Patient 74	0	0	67	67	0.397741	High
Patient 75	0	0	61	61	-1.50966	Low
Patient 76	0	0	64	64	-1.16254	Low
Patient 77	0	0	64	64	0.245464	High
Patient 78	0	0	66	66	-1.52729	Low
Patient 79	0	0	63	63	-1.51391	Low
Patient 80	0	0	58	58	-0.570047	Low
Patient 81	0	0	62	62	-0.426093	Low
Patient 82	0	0	62	62	0.247201	High
Patient 83	0	0	64	64	-0.86604	Low
Patient 84	0	0	57	57	-1.34253	Low
Patient 85	0	0	62	12	-0.360569	Low
Patient 86	0	0	63	63	-0.11172	Low
Patient 87	1	1	37	12	0.392211	High
Patient 88	0	0	61	61	0.607877	High
Patient 89	0	0	64	64	0.978885	High
Patient 90	0	0	64	64	1.26695	High
Patient 91	0	0	61	61	-1.22693	Low
Patient 92	0	0	58	58	-0.419076	Low
Patient 93	0	0	53	53	1.02041	High
Patient 94	1	1	21	21	-1.34415	Low
Patient 95	0	0	59	59	-4.2906	Low
Patient 96	0	0	64	64	-2.11427	Low
Patient 97	0	0	64	64	1.45686	High
Patient 98	0	0	62	62	-1.13024	Low
Patient 99	0	0	61	61	-0.732429	Low
Patient 100	1	1	21	8	2.28603	High
Patient 101	0	0	61	12	-0.242307	Low
Patient 102	0	0	61	61	0.730923	High
Patient 103	0	0	61	61	-3.5511	Low
Patient 104	0	0	60	60	-4.24399	Low
Patient 105	1	1	14	11	0.703909	High
Patient 106	0	0	61	61	-0.722492	Low
Patient 107	0	0	54	54	0.685659	High
Patient 108	0	0	61	61	-0.343398	Low
Patient 109	0	0	61	61	-0.395007	Low
Patient 110	1	1	17	17	1.71368	High
Patient 111	0	0	53	53	4.43406	High
Patient 112	0	0	51	51	-1.32046	Low
Patient 113	0	0	51	51	0.466449	High
Patient 114	1	1	43	43	1.40709	High
Patient 115	0	0	53	53	1.34085	High
Patient 116	0	0	54	54	-0.236342	Low
Patient 117	1	1	46	22	0.000391213	High
Patient 118	1	1	29	12	0.0578398	High
Patient 119	0	0	50	50	0.355288	High
Patient 120	0	0	50	50	1.56049	High
Patient 121	0	0	50	50	0.995116	High
Patient 122	0	0	55	55	1.8895	High
Patient 123	0	0	51	51	-0.713048	Low
Patient 124	1	1	29	29	2.82538	High
Patient 125	0	0	51	51	3.64067	High
Patient 126	0	0	50	50	1.97371	High
Patient 127	0	0	52	52	-0.273987	Low
Patient 128	0	0	50	50	0.334753	High
Patient 129	0	0	57	57	-0.421666	Low
Patient 130	0	0	61	61	0.954576	High
Patient 131	0	0	48	48	1.43602	High
Patient 132	0	0	49	49	3.91811	High
Patient 133	0	1	57	11	0.872926	High
Patient 134	0	0	49	49	-0.039051	Low
Patient 135	0	0	48	48	0.623258	High
Patient 136	0	1	48	14	1.4232	High
Patient 137	0	0	47	47	4.64924	High
Patient 138	0	0	50	50	2.20457	High
Patient 139	0	0	55	55	-0.954369	Low
Patient 140	1	1	43	17	2.02355	High
Patient 141	0	1	50	27	0.384589	High
Patient 142	0	0	47	47	-0.0784986	Low
Patient 143	0	0	57	57	-0.0820444	Low
Patient 144	0	0	48	48	-1.36455	Low
Patient 145	0	0	56	56	0.252705	High
Patient 146	0	0	47	47	0.77406	High
Patient 147	0	0	45	15	0.740104	High
Patient 148	0	0	52	23	-0.162243	Low
Patient 149	0	0	46	46	0.415158	High
Patient 150	0	0	52	52	-0.324145	Low
Patient 151	0	0	52	14	3.80206	High
Patient 152	0	0	50	50	2.62789	High
Patient 153	0	0	52	52	0.638865	High
Patient 154	0	0	45	45	0.182628	High
Patient 155	0	0	52	44	-1.14006	Low
Patient 156	0	0	47	47	3.77935	High
Patient 157	0	0	47	47	3.18807	High
Patient 158	0	1	47	24	0.457923	High
Patient 159	0	0	52	52	-0.152392	Low
Patient 160	0	0	54	54	0.873597	High
Patient 161	1	1	23	11	1.79347	High
Patient 162	0	0	55	55	0.640875	High
Patient 163	0	0	54	54	1.05954	High
Patient 164	0	0	47	47	4.02719	High
Patient 165	0	0	54	54	1.2476	High
Patient 166	0	0	50	50	0.885904	High
Patient 167	1	1	13	13	-1.71752	Low
Patient 168	0	1	51	16	0.0738443	High
Patient 169	0	0	53	53	0.96647	High
Patient 170	0	0	50	50	1.29495	High
Patient 171	0	0	50	50	1.59776	High
Patient 172	1	1	30	30	0.262803	High
Patient 173	0	1	46	42	-0.153802	Low
Patient 174	0	0	45	45	0.250135	High
Patient 175	0	0	49	49	0.436057	High
Patient 176	0	0	83	83	0.292408	High
Patient 177	0	0	68	68	-0.818905	Low
Patient 178	0	0	65	65	-1.24453	Low
Patient 179	1	1	14	20	1.7903	High
Patient 180	0	0	49	49	0.571157	High
